# Supplementary material for: Casein kinase 1 family proteins promote Slimb-dependent Expanded degradation
Source: eLife. 2019 Sep 30;8:e46592. doi: 10.7554/eLife.46592 (PMC6768662; doi:10.7554/eLife.46592)
Supplement: Figure 2—figure supplement 1—source data 1. [file elife-46592-fig2-figsupp1-data1.xlsx]

## Sheet: Figure 2 supplement 1A
	Fulford, Holder et al. - Source data Figure 2, supplement 1, panel A
	Combined results for kinases
				Crb WT		ck1a		ck1a KD		dco		dco KD		Gish isoI		Gish isoI KD
	Experiment code	Crb DFBM Ex/tub ratio	normalised to avg	Crb WT Ex/tub ratio	normalised to CrbDFBM avg	ck1a Ex/tub ratio	normalised to Crb DFBM avg	ck1a KD Ex/tub ratio	normalised to Crb DFBM avg	dco Ex/tub ratio	normalised to Crb DFBM avg	dco KD Ex/tub ratio	normalised to Crb DFBM avg	Gish isoi Ex/tub ratio	normalised to Crb DFBM avg	Gish isoI KD Ex/tub ratio	normalised to Crb DFBM avg
	16	1.31935	0.999253	0.406836	0.308131	0.907689	0.687468	1.25035	0.946994	0.385329	0.291841	1.58263	1.19866	0.980185	0.742375	1.09565	0.829823
	21	1.28396	0.972451	0.328473	0.24878	0.691645	0.52384	1.57178	1.19044	1.30237	0.986391	1.73717	1.31571	0.0749463	0.056763	0.997165	0.755235
	60A	0.971295	0.735642	0.643177	0.487131									0.408364	0.309288	1.35613	1.02711
	60B	2.62965	1.99165	0.412416	0.312357									0.809944	0.613438	1.82447	1.38182
	74a	1.06802	0.808896	0.802072	0.607475									0.223426	0.169219	1.03737	0.785683
	95	1.27169	0.963158	1.29225	0.978728									0.402705	0.305001
	125	1.24055	0.939568	0.434974	0.329442
	129	0.952417	0.721344	0.681997	0.516533
	145	1.7921	1.3573	0.256356	0.19416
	147B	2.12069	1.60617	0.692118	0.524198
	197	0.878439	0.665315	1.51244	1.1455	0.276291	0.209258	1.80403	1.36634	0.144065	0.109113	0.851	0.644533	1.16938	0.885671	1.23027	0.931783
	198	0.734335	0.556172			0.38216	0.289441	2.42503	1.83668	0.0488762	0.037018	1.33695	1.01258	1.00017	0.757515	1.3249	1.00346
	202	0.901892	0.683078	1.20839	0.915213	0.0916527	0.0694161	2.65767	2.01287	0.0047981	0.003634	0.916575	0.694198	0.207038	0.156807	3.12128	2.364
	average	1.32034	1	0.722625	0.547304	0.469888	0.355885	1.94177	1.47066	0.377087	0.285599	1.28487	0.973136	0.586241	0.444009	1.4984	1.13486
	stdv	0.549401	0.416107	0.410201	0.310679	0.327523	0.24806	0.587362	0.444858	0.537781	0.407306	0.393649	0.298143	0.406019	0.307511	0.705922	0.534653
	Individual experiment results
	Experiment code	OE construct	tub levels		Ex levels		Ex/tub ratio	Ex/tub ratio normalised to CrbDFBM
	16	Crb WT	11.088		4.511		0.406836	0.308361
	16	Crb DFBM	10.847		14.311		1.31935	1
	16	ck1a	10.313		9.361		0.907689	0.687982
	16	ck1a KD	11.38		14.229		1.25035	0.947702
	16	dco	13.264		5.111		0.385329	0.292059
	16	dco KD	14.304		22.638		1.58263	1.19956
	16	Gish isoI	14.888		14.593		0.980185	0.74293
	16	Gish isoI KD	13.916		15.247		1.09565	0.830443
	21	Crb WT	13.648		4.483		0.328473	0.255827
	21	Crb DFBM	11.991		15.396		1.28396	1
	21	ck1a	13.225		9.147		0.691645	0.53868
	21	ck1a KD	12.211		19.193		1.57178	1.22416
	21	dco	12.078		15.73		1.30237	1.01433
	21	dco KD	12.982		22.552		1.73717	1.35298
	21	Gish isoI	11.168		0.837		0.0749463	0.0583711
	21	Gish isoI KD	12.698		12.662		0.997165	0.776631
	60A	Crb WT	19.413		12.486		0.643177	0.662185
	60A	Crb DFBM	18.359		17.832		0.971295	1
	60A	Gish isoI	15.256		6.23		0.408364	0.420433
	60A	Gish isoI KD	18.451		25.022		1.35613	1.39621
	60B	CrbWT	8.215		3.388		0.412416	0.156833
	60B	CrbDFM	9.923		26.094		2.62965	1
	60B	Gishi	9.855		7.982		0.809944	0.308005
	60B	gishiKD	8.745		15.955		1.82447	0.693808
	74a	Crb WT	14.672		11.768		0.802072	0.750993
	74a	Crb DFBM	17.496		18.686		1.06802	1
	74a	Gish isoI	15.504		3.464		0.223426	0.209198
	74a	Gish isoI KD	18.962		24.656		1.30028	1.21748
	74B	Crb WT	12.551		8.233		0.655964	0.614189
	74B	Crb DFBM	15.659		12.257		0.782745	0.732896
	74B	Gish isoI	18.545		11.802		0.636398	0.59587
	74B	Gish isoI KD	16.673		17.296		1.03737	0.971302
	95	Crb WT	34.97		45.19		1.29225	1.01617
	95	Crb DFBM	32.938		41.887		1.27169	1
	95	Gish isoI	32.093		12.924		0.402705	0.316668
	125	Crb WT	20.192		8.783		0.434974	0.350631
	125	Crb DFBM	25.097		31.134		1.24055	1
	129	Crb WT	9.154		6.243		0.681997	0.716069
	129	Crb DFBM	14.333		13.651		0.952417	1
	145	Crb WT	32.88		8.429		0.256356	0.143048
	145	Crb DFBM	31.933		57.227		1.7921	1
	147B	Crb WT	41.006		28.381		0.692118	0.326365
	147B	Crb DFBM	29.954		63.523		2.12069	1
	Experiment code	OE construct	Tub raw	tub %	Ex raw	Ex %	ex/tub	Ex/tub ratio normalised to CrbDFBM
	197	Crb WT	47110.3	13.863	47174.5	20.9671	1.51244	1.72174
	197	Crb DFBM	47462.2	13.9666	27604	12.2688	0.878439	1
	197	ck1a	39209	11.538	7172.41	3.18783	0.276291	0.314525
	197	ck1a KD	41828	12.3086	49960.1	22.2052	1.80403	2.05368
	197	dco	39651.8	11.6683	3782.12	1.68099	0.144065	0.164002
	197	dco KD	41836	12.311	23571.8	10.4767	0.851	0.968764
	197	Gish isoI	41122.2	12.101	31838.1	14.1507	1.16938	1.33121
	197	Gish isoI KD	41606.7	12.2435	33890.3	15.0628	1.23027	1.40052
	198	Crb DFBM	34938.9	16.5854	27178	12.1792	0.734335	1
	198	ck1a	35161.2	16.6909	14233.9	6.37861	0.38216	0.520417
	198	ck1a KD	28829.3	13.6852	74057.1	33.187	2.42503	3.30235
	198	dco	29811.8	14.1516	1543.48	0.691675	0.0488762	0.0665585
	198	dco KD	25226.9	11.9751	35726.8	16.0102	1.33695	1.82063
	198	Gish isoI	26611.8	12.6326	28194.5	12.6348	1.00017	1.36201
	198	Gish isoI KD	30080.6	14.2792	42216.8	18.9185	1.3249	1.80422
	202	Crb WT	31866.6	13.4664	28446.6	16.2726	1.20839	1.33984
	202	Crb DFBM	32775.9	13.8507	21837.3	12.4918	0.901892	1
	202	ck1a	29441.2	12.4414	1993.38	1.14029	0.0916527	0.101623
	202	ck1a KD	23474.3	9.91994	46087.5	26.3639	2.65767	2.94677
	202	dco	28996.2	12.2534	102.778	0.0587932	0.0047981	0.00532004
	202	dco KD	41191.1	17.4068	27890.8	15.9546	0.916575	1.01628
	202	Gish isoI	29859	12.618	4566.83	2.61241	0.207038	0.22956
	202	Gish isoI KD	19033.6	8.04336	43887.7	25.1055	3.12128	3.46081
