# Supplementary material for: Casein kinase 1 family proteins promote Slimb-dependent Expanded degradation
Source: eLife. 2019 Sep 30;8:e46592. doi: 10.7554/eLife.46592 (PMC6768662; doi:10.7554/eLife.46592)
Supplement: Figure 3—source data 1. [file elife-46592-fig3-data1.xlsx]

## Sheet: Figure 3K
	Fulford, Holder et al. - Source data Figure 3, panel K
	Compiled results of P/A ratio of Ex::GFP levels	wiso	CG7094	CkIalpha	Dco	Gish isoF	Gish isoI	Gish isoI KD
		0.744559	0.902796	0.605478	0.803424	0.825451	0.664316	0.854888
		0.738381	1.06213	0.653568	0.875961	0.72981	0.568102	0.918225
		0.96847	0.673833	0.731676	0.609331	0.82817	0.665739	1.05234
		0.780559	0.907277	0.828717	0.732448	0.625216	0.599285	0.885245
		0.813627	1.01655	1.06782	1.03934	0.649752	0.558785	1.01165
		1.12905	0.866292	0.551919	0.716544	0.799118	0.50027	0.795723
		1.01773	1.11099	0.710449	0.894794	0.706632	0.664771	0.880215
		0.982862	0.957253	0.605146	0.795586	0.745783	0.653167	0.848928
		0.921978	1.09854	1.04391	0.833538	0.911737	0.67534	0.791438
		0.8446	1.27345	0.791567	0.917247	0.703499	0.67223	0.478062
		0.811464	0.956909	0.644203	0.845192	0.844474	0.518546	0.597711
		0.931004	1.11421	0.941704	0.947783	0.845882	0.516077	1.13251
		0.840013	0.68411	0.650797	0.860866	1.00131	0.550155	0.916908
		1.19303	0.970089	0.913133	0.757586	0.811692	0.680116	0.980861
		0.828747	0.949766	0.679404	0.842598	0.72	0.592728	0.815274
		0.718918	0.947036	0.679664	0.776585	0.946794	0.588617	0.910547
		0.967365	0.968012	0.708369	0.790515	0.769217	0.642075	0.705722
		0.895315	1.10146	0.703768	0.679267	0.716562		1.08576
		0.922971		0.773168	0.727187	0.551586		0.849279
		0.859734		0.752843	0.69685	0.837606		0.891968
		0.806875		0.725243	0.77842	0.717397		0.593714
		0.717723		0.919788	0.712481	0.702087		0.794564
		0.790393		0.758883	1.20411	0.599379		0.679695
		0.934882		0.783979	0.841501	0.649998		0.851968
		1.00039		0.628649	0.946279	0.647323		0.654512
		0.959935		0.773462	0.896043	0.6054
		0.806797		0.7682	0.975964	0.747459
		0.681823			1.05663	0.717164
						0.686793
						0.639689
						0.818483
	Raw data of individual imaginal discs - P/A ratio of Ex::GFP levels
	hhG4, ubi-Ex::GFP x UAS-[various CK1s], crosses raised at 29C. First measurement is Anterior (A) compartment, second is Posterior (P) compartment.
	Quantification images hhG4, ubi-Ex[wt]::GFP x wiso (29C)
	Image code	Area	Mean	Min	Max	Length	P/A	Average P/A	stdev		wiso
1A	290917_hhG4ubiExwtGFP_wiso_29C_wd1_40x_c_LS.tif (green)	39.158	20.721	7.461	149.756	410.936	0.744559	0.894181	0.130426		0.744559
1P	290917_hhG4ubiExwtGFP_wiso_29C_wd1_40x_c_LS.tif (green)	30.232	15.428	7.382	134.284	511.148					0.738381
2A	290917_hhG4ubiExwtGFP_wiso_29C_wd1_40x_d_LS.tif (green)	33.583	19.666	6.835	147.835	428.049	0.738381				0.96847
2P	290917_hhG4ubiExwtGFP_wiso_29C_wd1_40x_d_LS.tif (green)	30.77	14.521	7.719	116.759	521.987					0.780559
3A	290917_hhG4ubiExwtGFP_wiso_29C_wd2_40x_g_LS.tif (green)	38.162	19.315	7.173	143.683	524.947	0.96847				0.813627
3P	290917_hhG4ubiExwtGFP_wiso_29C_wd2_40x_g_LS.tif (green)	37.772	18.706	8.095	146.038	401.059					1.12905
4A	290917_hhG4ubiExwtGFP_wiso_29C_wd2_40x_h_LS.tif (green)	36.266	18.939	7.838	137.214	478.971	0.780559				1.01773
4P	290917_hhG4ubiExwtGFP_wiso_29C_wd2_40x_h_LS.tif (green)	32.449	14.783	6.057	113.123	467.174					0.982862
5A	290917_hhG4ubiExwtGFP_wiso_29C_wd3_40x_k_LS.tif (green)	41.207	19.901	10.165	150.516	579.128	0.813627				0.921978
5P	290917_hhG4ubiExwtGFP_wiso_29C_wd3_40x_k_LS.tif (green)	36.833	16.192	8.69	111.413	353.051					0.8446
6A	290917_hhG4ubiExwtGFP_wiso_29C_wd3_40x_L_LS.tif (green)	29.683	16.405	5.886	119.673	478.989	1.12905
6P	290917_hhG4ubiExwtGFP_wiso_29C_wd3_40x_L_LS.tif (green)	40.776	18.522	8.354	168.094	408.032
7A	290917_hhG4ubiExwtGFP_wiso_29C_wd4_40x_o_LS.tif (green)	28.199	13.482	5.469	110.258	455.079	1.01773
7P	290917_hhG4ubiExwtGFP_wiso_29C_wd4_40x_o_LS.tif (green)	31.148	13.721	7.192	116.872	445.076
8A	290917_hhG4ubiExwtGFP_wiso_29C_wd4_40x_p_LS.tif (green)	36.596	20.072	7.594	150.27	466.071	0.982862
8P	290917_hhG4ubiExwtGFP_wiso_29C_wd4_40x_p_LS.tif (green)	39.531	19.728	8.544	154.105	457.03
9A	290917_hhG4ubiExwtGFP_wiso_29C_wd5_40x_s_LS.tif (green)	33.119	16.034	7.758	110.977	490.063	0.921978
9P	290917_hhG4ubiExwtGFP_wiso_29C_wd5_40x_s_LS.tif (green)	30.99	14.783	5.278	127.471	409.001
10A	290917_hhG4ubiExwtGFP_wiso_29C_wd5_40x_t_LS.tif (green)	35.632	17.825	7.776	150.243	518.006	0.8446
10P	290917_hhG4ubiExwtGFP_wiso_29C_wd5_40x_t_LS.tif (green)	32.059	15.055	6.069	133.628	348.042
	Image code	Area	Mean	Min	Max	Length	P/A	Average P/A	stdev		wiso
11A	021017_hhG4ubiExwtGFP_wiso_29C_wd1_40x_c_LS.tif (green)	35.422	18.877	6.082	155.135	519.08	0.811464	0.887195	0.164406		0.811464
11P	021017_hhG4ubiExwtGFP_wiso_29C_wd1_40x_c_LS.tif (green)	34.541	15.318	8.022	114.794	430.915					0.931004
12A	021017_hhG4ubiExwtGFP_wiso_29C_wd1_40x_d_LS.tif (green)	42.143	23.842	9.363	191.324	476.96	0.931004				0.840013
12P	021017_hhG4ubiExwtGFP_wiso_29C_wd1_40x_d_LS.tif (green)	39.962	22.197	8.034	185.174	459.052					1.19303
13A	021017_hhG4ubiExwtGFP_wiso_29C_wd2_40x_g_LS.tif (green)	34.816	18.764	8.169	186.132	455.052	0.840013				0.828747
13P	021017_hhG4ubiExwtGFP_wiso_29C_wd2_40x_g_LS.tif (green)	33.714	15.762	6.742	119.134	452.086					0.718918
14A	021017_hhG4ubiExwtGFP_wiso_29C_wd2_40x_h_LS.tif (green)	35.402	17.635	8.889	143.364	414.983	1.19303
14P	021017_hhG4ubiExwtGFP_wiso_29C_wd2_40x_h_LS.tif (green)	39.092	21.039	9	144.273	493.049
15A	021017_hhG4ubiExwtGFP_wiso_29C_wd3_40x_k_LS.tif (green)	38.864	19.842	7.78	151.508	523.914	0.828747
15P	021017_hhG4ubiExwtGFP_wiso_29C_wd3_40x_k_LS.tif (green)	30.05	16.444	4.874	118.998	417.071
16A	021017_hhG4ubiExwtGFP_wiso_29C_wd3_40x_L_LS.tif (green)	35.154	18.628	7.233	158.484	454.049	0.718918
16P	021017_hhG4ubiExwtGFP_wiso_29C_wd3_40x_L_LS.tif (green)	28.849	13.392	6.434	143.241	424.066
	Image code	Area	Mean	Min	Max	Length	P/A	Average P/A	stdev		wiso
17A	061017_hhG4ubiExwtGFP_29C_wiso_wd1_40x_b_LS.tif (green)	41.842	20.377	8.585	152.815	533.024	0.967365	0.862017	0.14599		0.967365
17P	061017_hhG4ubiExwtGFP_29C_wiso_wd1_40x_b_LS.tif (green)	37.496	19.712	6.224	172.822	423.119					0.895315
18A	061017_hhG4ubiExwtGFP_29C_wiso_wd1_40x_c_LS.tif (green)	36.656	17.844	9.247	120.488	523.021	0.895315				0.922971
18P	061017_hhG4ubiExwtGFP_29C_wiso_wd1_40x_c_LS.tif (green)	35.708	15.976	6.956	130.084	448.875					0.859734
19A	061017_hhG4ubiExwtGFP_29C_wiso_wd2_40x_e_LS.tif (green)	40.016	19.551	8.964	145.615	600.082	0.922971				0.806875
19P	061017_hhG4ubiExwtGFP_29C_wiso_wd2_40x_e_LS.tif (green)	39.206	18.045	10.74	134.139	362.062					0.717723
20A	061017_hhG4ubiExwtGFP_29C_wiso_wd2_40x_f_LS.tif (green)	38.071	19.791	7.659	162.323	479.192	0.859734				0.790393
20P	061017_hhG4ubiExwtGFP_29C_wiso_wd2_40x_f_LS.tif (green)	34.575	17.015	9.249	136.875	438.99					0.934882
21A	061017_hhG4ubiExwtGFP_29C_wiso_wd3_40x_h_LS.tif (green)	40.573	21.354	9.553	148.997	480.113	0.806875				1.00039
21P	061017_hhG4ubiExwtGFP_29C_wiso_wd3_40x_h_LS.tif (green)	35	17.23	7.258	123.747	457.003					0.959935
22A	061017_hhG4ubiExwtGFP_29C_wiso_wd3_40x_i_LS.tif (green)	36.446	20.487	7.191	166.994	426.118	0.717723				0.806797
22P	061017_hhG4ubiExwtGFP_29C_wiso_wd3_40x_i_LS.tif (green)	32.76	14.704	7.014	122.983	382.073					0.681823
23A	061017_hhG4ubiExwtGFP_29C_wiso_wd4_40x_k_LS.tif (green)	36.058	18.84	7.366	173.716	547.138	0.790393
23P	061017_hhG4ubiExwtGFP_29C_wiso_wd4_40x_k_LS.tif (green)	30.802	14.891	6.964	130.315	436.139
24A	061017_hhG4ubiExwtGFP_29C_wiso_wd4_40x_L_LS.tif (green)	33.482	17	7.322	136.964	403.973	0.934882
24P	061017_hhG4ubiExwtGFP_29C_wiso_wd4_40x_L_LS.tif (green)	34.235	15.893	7.996	107.413	529.023
25A	061017_hhG4ubiExwtGFP_29C_wiso_wd5_40x_n_LS.tif (green)	34.491	15.433	8.126	123.384	569.055	1.00039
25P	061017_hhG4ubiExwtGFP_29C_wiso_wd5_40x_n_LS.tif (green)	31.638	15.439	6.163	102.435	217.035
26A	061017_hhG4ubiExwtGFP_29C_wiso_wd5_40x_o_LS.tif (green)	34.535	16.648	7.874	125.048	535.032	0.959935
26P	061017_hhG4ubiExwtGFP_29C_wiso_wd5_40x_o_LS.tif (green)	36.268	15.981	7.983	144.608	430.077
27A	061017_hhG4ubiExwtGFP_29C_wiso_wd6_40x_q_LS.tif (green)	26.462	14.741	6.444	140.274	592.096	0.806797
27P	061017_hhG4ubiExwtGFP_29C_wiso_wd6_40x_q_LS.tif (green)	29.329	11.893	7.669	88.863	345.087
28A	061017_hhG4ubiExwtGFP_29C_wiso_wd6_40x_r_LS.tif (green)	33.584	18.98	6.482	151.774	297.045	0.681823
28P	061017_hhG4ubiExwtGFP_29C_wiso_wd6_40x_r_LS.tif (green)	29.862	12.941	7.251	89.425	424.039
	Quantification images hhG4, ubi-Ex[wt]::GFP x UAS-CG7094 (29C)
	Image code	Area	Mean	Min	Max	Length	P/A	Average P/A	stdev		CG7094
1A	021017_hhG4ubiExwtGFP_71M_29C_wd1_40x_c_LS.tif (green)	36.941	21.069	8.668	166.756	539.1	0.902796	0.975595	0.146845		0.902796
1P	021017_hhG4ubiExwtGFP_71M_29C_wd1_40x_c_LS.tif (green)	36.764	19.021	9.98	140.906	393.019					1.06213
2A	021017_hhG4ubiExwtGFP_71M_29C_wd1_40x_d_LS.tif (green)	35.609	17.302	7.036	120.604	493.988	1.06213				0.673833
2P	021017_hhG4ubiExwtGFP_71M_29C_wd1_40x_d_LS.tif (green)	36.223	18.377	7.129	155.213	464.129					0.907277
3A	021017_hhG4ubiExwtGFP_71M_29C_wd2_40x_g_LS.tif (green)	40.491	24.046	7.174	184.25	525.91	0.673833				1.01655
3P	021017_hhG4ubiExwtGFP_71M_29C_wd2_40x_g_LS.tif (green)	38.502	16.203	9.897	129.484	393.069					0.866292
4A	021017_hhG4ubiExwtGFP_71M_29C_wd2_40x_h_LS.tif (green)	34.726	18.949	6.753	135.913	452.06	0.907277				1.11099
4P	021017_hhG4ubiExwtGFP_71M_29C_wd2_40x_h_LS.tif (green)	36.449	17.192	6.564	121.34	483.071					0.957253
5A	021017_hhG4ubiExwtGFP_71M_29C_wd3_40x_k_LS.tif (green)	34.523	17.527	8.994	117.852	467.163	1.01655				1.09854
5P	021017_hhG4ubiExwtGFP_71M_29C_wd3_40x_k_LS.tif (green)	40.538	17.817	9.228	117.788	465.92					1.27345
6A	021017_hhG4ubiExwtGFP_71M_29C_wd3_40x_L_LS.tif (green)	35.078	16.005	6	105.157	536.081	0.866292				0.956909
6P	021017_hhG4ubiExwtGFP_71M_29C_wd3_40x_L_LS.tif (green)	32.422	13.865	8.379	99.961	416.052					1.11421
7A	021017_hhG4ubiExwtGFP_71M_29C_wd4_40x_n_LS.tif (green)	26.63	13.866	6.218	102.753	499.069	1.11099				0.68411
7P	021017_hhG4ubiExwtGFP_71M_29C_wd4_40x_n_LS.tif (green)	29.149	15.405	6.03	115.564	417.121					0.970089
8A	021017_hhG4ubiExwtGFP_71M_29C_wd4_40x_o_LS.tif (green)	28.279	13.381	6.434	101.313	279.987	0.957253				0.949766
8P	021017_hhG4ubiExwtGFP_71M_29C_wd4_40x_o_LS.tif (green)	25.473	12.809	5.348	87	307.128					0.947036
9A	021017_hhG4ubiExwtGFP_71M_29C_wd5_40x_q_LS.tif (green)	30.228	15.476	6.191	112.652	370.216	1.09854				0.968012
9P	021017_hhG4ubiExwtGFP_71M_29C_wd5_40x_q_LS.tif (green)	32.299	17.001	7.198	127.965	421.014					1.10146
10A	021017_hhG4ubiExwtGFP_71M_29C_wd5_40x_r_LS.tif (green)	27.22	12.697	6.777	88.137	426.062	1.27345
10P	021017_hhG4ubiExwtGFP_71M_29C_wd5_40x_r_LS.tif (green)	32.458	16.169	5.693	123.926	421.043
11A	021017_hhG4ubiExwtGFP_71M_29C_wd6_40x_t_LS.tif (green)	33.312	16.384	7.031	124.305	507.017	0.956909
11P	021017_hhG4ubiExwtGFP_71M_29C_wd6_40x_t_LS.tif (green)	30.816	15.678	7.199	136.499	420.252
12A	021017_hhG4ubiExwtGFP_71M_29C_wd6_40x_u_LS.tif (green)	29.679	13.72	8.618	97.973	420.147	1.11421
12P	021017_hhG4ubiExwtGFP_71M_29C_wd6_40x_u_LS.tif (green)	30.638	15.287	6.207	135.957	527.083
13A	021017_hhG4ubiExwtGFP_71M_29C_wd7_40x_w_LS.tif (green)	37.124	22.625	6.612	171.956	638.298	0.68411
13P	021017_hhG4ubiExwtGFP_71M_29C_wd7_40x_w_LS.tif (green)	29.75	15.478	5.446	137.459	333.017
14A	021017_hhG4ubiExwtGFP_71M_29C_wd7_40x_x_LS.tif (green)	30.784	17.218	6.381	135.549	447.058	0.970089
14P	021017_hhG4ubiExwtGFP_71M_29C_wd7_40x_x_LS.tif (green)	33.401	16.703	6.101	138.866	364.086
15A	021017_hhG4ubiExwtGFP_71M_29C_wd8_40x_z_LS.tif (green)	34.369	18.135	8.288	147.652	588.094	0.949766
15P	021017_hhG4ubiExwtGFP_71M_29C_wd8_40x_z_LS.tif (green)	30.842	17.224	6.322	124.527	283.062
16A	021017_hhG4ubiExwtGFP_71M_29C_wd8_40x_za_LS.tif (green)	29.686	15.35	6.822	130.273	510.071	0.947036
16P	021017_hhG4ubiExwtGFP_71M_29C_wd8_40x_za_LS.tif (green)	30.963	14.537	8.165	104.818	379.12
17A	021017_hhG4ubiExwtGFP_71M_29C_wd9_40x_zd_LS.tif (green)	31.718	16.225	6.166	130.577	545.039	0.968012
17P	021017_hhG4ubiExwtGFP_71M_29C_wd9_40x_zd_LS.tif (green)	32.731	15.706	6.132	121.681	404.048
18A	021017_hhG4ubiExwtGFP_71M_29C_wd9_40x_ze_LS.tif (green)	28.56	14.193	5.787	113.086	494.022	1.10146
18P	021017_hhG4ubiExwtGFP_71M_29C_wd9_40x_ze_LS.tif (green)	33.05	15.633	7.297	115.352	430.001
	Quantification images hhG4, ubi-Ex[wt]::GFP x UAS-CkIalpha (29C)
	Image code	Area	Mean	Min	Max	Length	P/A	Average P/A	stdev		CkIalpha
1A	041017_hhG4ubiExwtGFP_C1M_29C_wd1_40x_c_LS.tif (green)	42.177	21.649	9.178	158.302	549.095	0.605478	0.76468	0.173985		0.605478
1P	041017_hhG4ubiExwtGFP_C1M_29C_wd1_40x_c_LS.tif (green)	28.726	13.108	5.615	145.041	451.921					0.653568
2A	041017_hhG4ubiExwtGFP_C1M_29C_wd1_40x_d_LS.tif (green)	35.785	17.533	8.642	155.002	538.055	0.653568				0.731676
2P	041017_hhG4ubiExwtGFP_C1M_29C_wd1_40x_d_LS.tif (green)	28.58	11.459	6.719	85.451	415.062					0.828717
3A	041017_hhG4ubiExwtGFP_C1M_29C_wd2_40x_g_LS.tif (green)	42.756	19.182	8.53	158.668	467.07	0.731676				1.06782
3P	041017_hhG4ubiExwtGFP_C1M_29C_wd2_40x_g_LS.tif (green)	31.21	14.035	7.289	116.95	427.034					0.551919
4A	041017_hhG4ubiExwtGFP_C1M_29C_wd2_40x_h_LS.tif (green)	39.584	18.198	9.817	153.974	517.028	0.828717				0.710449
4P	041017_hhG4ubiExwtGFP_C1M_29C_wd2_40x_h_LS.tif (green)	34.242	15.081	8.368	112.382	407.014					0.605146
5A	041017_hhG4ubiExwtGFP_C1M_29C_wd3_40x_k_LS.tif (green)	33.215	16.292	7.158	109.442	538.08	1.06782				1.04391
5P	041017_hhG4ubiExwtGFP_C1M_29C_wd3_40x_k_LS.tif (green)	34.549	17.397	7.965	126.916	364.993					0.791567
6A	041017_hhG4ubiExwtGFP_C1M_29C_wd3_40x_L_LS.tif (green)	49.913	27.1	11.613	191.84	557.995	0.551919				0.644203
6P	041017_hhG4ubiExwtGFP_C1M_29C_wd3_40x_L_LS.tif (green)	31.395	14.957	8.604	109.799	315.044					0.941704
7A	041017_hhG4ubiExwtGFP_C1M_29C_wd4_40x_o_LS.tif (green)	36.316	17.016	7.505	137.108	481.04	0.710449
7P	041017_hhG4ubiExwtGFP_C1M_29C_wd4_40x_o_LS.tif (green)	28.48	12.089	8.273	94.506	410.198
8A	041017_hhG4ubiExwtGFP_C1M_29C_wd4_40x_p_LS.tif (green)	34.256	16.791	8.115	123.66	530.152	0.605146
8P	041017_hhG4ubiExwtGFP_C1M_29C_wd4_40x_p_LS.tif (green)	26.06	10.161	7.883	90.123	412.16
9A	041017_hhG4ubiExwtGFP_C1M_29C_wd5_40x_s_LS.tif (green)	32.262	15.875	6.893	136.101	556.035	1.04391
9P	041017_hhG4ubiExwtGFP_C1M_29C_wd5_40x_s_LS.tif (green)	33.911	16.572	7.669	144.54	403.188
10A	041017_hhG4ubiExwtGFP_C1M_29C_wd5_40x_t_LS.tif (green)	33.403	16.792	6.143	123.011	497.039	0.791567
10P	041017_hhG4ubiExwtGFP_C1M_29C_wd5_40x_t_LS.tif (green)	30.166	13.292	6.669	97.925	448.009
11A	041017_hhG4ubiExwtGFP_C1M_29C_wd6_40x_w_LS.tif (green)	38.791	21.13	8.615	144.358	528.007	0.644203
11P	041017_hhG4ubiExwtGFP_C1M_29C_wd6_40x_w_LS.tif (green)	30.193	13.612	7.301	100.859	409.023
12A	041017_hhG4ubiExwtGFP_C1M_29C_wd6_40x_x_LS.tif (green)	34.597	17.634	10.435	128.931	428.063	0.941704
12P	041017_hhG4ubiExwtGFP_C1M_29C_wd6_40x_x_LS.tif (green)	34.431	16.606	8.544	138.566	446.946
	Image code	Area	Mean	Min	Max	Length	P/A	Average P/A	stdev		CkIalpha
13A	061017_hhG4ubiExwtGFP_29C_C1M_wd1_40x_c_LS.tif (green)	39.837	19.828	5.716	152.903	598.048	0.650797	0.747957	0.0832463		0.650797
13P	061017_hhG4ubiExwtGFP_29C_C1M_wd1_40x_c_LS.tif (green)	32.339	12.904	7.443	96.746	387.01					0.913133
14A	061017_hhG4ubiExwtGFP_29C_C1M_wd1_40x_d_LS.tif (green)	36.635	15.115	8.002	125.584	537.922	0.913133				0.679404
14P	061017_hhG4ubiExwtGFP_29C_C1M_wd1_40x_d_LS.tif (green)	32.797	13.802	6.912	105.838	434.999					0.679664
15A	061017_hhG4ubiExwtGFP_29C_C1M_wd2_40x_f_LS.tif (green)	36.497	18.11	7.922	115.378	488.038	0.679404				0.708369
15P	061017_hhG4ubiExwtGFP_29C_C1M_wd2_40x_f_LS.tif (green)	30.044	12.304	6.462	90.75	441.054					0.703768
16A	061017_hhG4ubiExwtGFP_29C_C1M_wd2_40x_g_LS.tif (green)	38.161	18.234	8.589	130.216	479.07	0.679664				0.773168
16P	061017_hhG4ubiExwtGFP_29C_C1M_wd2_40x_g_LS.tif (green)	31.136	12.393	8.348	98.482	447.109					0.752843
17A	061017_hhG4ubiExwtGFP_29C_C1M_wd3_40x_i_LS.tif (green)	40.188	17.601	8.31	125.364	569.077	0.708369				0.725243
17P	061017_hhG4ubiExwtGFP_29C_C1M_wd3_40x_i_LS.tif (green)	30.76	12.468	8.301	98.162	401.003					0.919788
18A	061017_hhG4ubiExwtGFP_29C_C1M_wd3_40x_j_LS.tif (green)	37.924	16.055	7.32	120.327	579.961	0.703768				0.758883
18P	061017_hhG4ubiExwtGFP_29C_C1M_wd3_40x_j_LS.tif (green)	28.736	11.299	7.527	107.737	327.969					0.783979
19A	061017_hhG4ubiExwtGFP_29C_C1M_wd4_40x_m_LS.tif (green)	31.835	16.51	7.28	139.151	512.934	0.773168				0.628649
19P	061017_hhG4ubiExwtGFP_29C_C1M_wd4_40x_m_LS.tif (green)	30.38	12.765	8.735	99.548	465.035					0.773462
20A	061017_hhG4ubiExwtGFP_29C_C1M_wd4_40x_n_LS.tif (green)	34.708	16.884	6.494	128.701	453.905	0.752843				0.7682
20P	061017_hhG4ubiExwtGFP_29C_C1M_wd4_40x_n_LS.tif (green)	28.065	12.711	8.006	117.271	493.999
21A	061017_hhG4ubiExwtGFP_29C_C1M_wd5_40x_p_LS.tif (green)	37.112	16.44	10.5	140.918	571.098	0.725243
21P	061017_hhG4ubiExwtGFP_29C_C1M_wd5_40x_p_LS.tif (green)	29.79	11.923	6.061	105.686	349.039
22A	061017_hhG4ubiExwtGFP_29C_C1M_wd5_40x_q_LS.tif (green)	35.997	15.646	8.627	130.445	609.009	0.919788
22P	061017_hhG4ubiExwtGFP_29C_C1M_wd5_40x_q_LS.tif (green)	32.22	14.391	6.672	104.535	357.969
23A	061017_hhG4ubiExwtGFP_29C_C1M_wd6_40x_s_LS.tif (green)	40.484	18.547	5.556	136.993	489.951	0.758883
23P	061017_hhG4ubiExwtGFP_29C_C1M_wd6_40x_s_LS.tif (green)	30.861	14.075	8.017	139.028	437.011
24A	061017_hhG4ubiExwtGFP_29C_C1M_wd6_40x_t_LS.tif (green)	34.546	14.818	8.019	115	539.171	0.783979
24P	061017_hhG4ubiExwtGFP_29C_C1M_wd6_40x_t_LS.tif (green)	29.494	11.617	7.67	101.686	420.013
25A	061017_hhG4ubiExwtGFP_29C_C1M_wd7_40x_w_LS.tif (green)	29.863	14.66	6.36	108.037	473.046	0.628649
25P	061017_hhG4ubiExwtGFP_29C_C1M_wd7_40x_w_LS.tif (green)	25.238	9.216	7.605	73.484	340.139
26A	061017_hhG4ubiExwtGFP_29C_C1M_wd8_40x_y_LS.tif (green)	37.856	16.633	7.067	132.927	530.28	0.773462
26P	061017_hhG4ubiExwtGFP_29C_C1M_wd8_40x_y_LS.tif (green)	31.338	12.865	6.745	102.149	409.105
27A	061017_hhG4ubiExwtGFP_29C_C1M_wd8_40x_z_LS.tif (green)	34.242	15.591	8.193	113.503	513.101	0.7682
27P	061017_hhG4ubiExwtGFP_29C_C1M_wd8_40x_z_LS.tif (green)	29.001	11.977	6.437	97.468	428.038
	Quantification images hhG4, ubi-Ex[wt]::GFP x UAS-Dco (29C)
	Image code	Area	Mean	Min	Max	Length	P/A	Average P/A	stdev		Dco
1A	270917_hhG4ubiExGFP_D2M_29C_wd1_40x_c_LS.tif (green)	39.5	19.916	6.979	143.614	581.071	0.803424	0.808428	0.130595		0.803424
1P	270917_hhG4ubiExGFP_D2M_29C_wd1_40x_c_LS.tif (green)	33.351	16.001	7.457	125.336	400.171					0.875961
2A	270917_hhG4ubiExGFP_D2M_29C_wd1_40x_d_LS.tif (green)	38.842	20.171	9.285	142.826	495.147	0.875961				0.609331
2P	270917_hhG4ubiExGFP_D2M_29C_wd1_40x_d_LS.tif (green)	35.326	17.669	7.625	152.705	406.157					0.732448
3A	270917_hhG4ubiExGFP_D2M_29C_wd2_40x_g_LS.tif (green)	44.19	22.121	7.813	154.644	546.039	0.609331				1.03934
3P	270917_hhG4ubiExGFP_D2M_29C_wd2_40x_g_LS.tif (green)	33.459	13.479	8.784	96.967	417.99					0.716544
4A	270917_hhG4ubiExGFP_D2M_29C_wd2_40x_h_LS.tif (green)	43.728	21.921	6.372	168.258	554.072	0.732448				0.894794
4P	270917_hhG4ubiExGFP_D2M_29C_wd2_40x_h_LS.tif (green)	36.493	16.056	10.407	155.477	408.94					0.795586
5A	270917_hhG4ubiExGFP_D2M_29C_wd3_40x_k_LS.tif (green)	24.023	11.744	5.352	92.684	558.925	1.03934
5P	270917_hhG4ubiExGFP_D2M_29C_wd3_40x_k_LS.tif (green)	24.813	12.206	6.903	101.181	345.092
6A	270917_hhG4ubiExGFP_D2M_29C_wd3_40x_L_LS.tif (green)	33.274	19.488	4.269	119.168	561.161	0.716544
6P	270917_hhG4ubiExGFP_D2M_29C_wd3_40x_L_LS.tif (green)	27.055	13.964	6.058	98.601	341.061
7A	270917_hhG4ubiExGFP_D2M_29C_wd4_40x_o_LS.tif (green)	37.404	20.398	4.378	160.482	609.061	0.894794
7P	270917_hhG4ubiExGFP_D2M_29C_wd4_40x_o_LS.tif (green)	34.775	18.252	5.975	150.898	289.107
8A	270917_hhG4ubiExGFP_D2M_29C_wd4_40x_p_LS.tif (green)	39.508	20.615	7.859	149.138	543.042	0.795586
8P	270917_hhG4ubiExGFP_D2M_29C_wd4_40x_p_LS.tif (green)	29.315	16.401	4.339	99.409	306.115
	Image code	Area	Mean	Min	Max	Length	P/A	Average P/A	stdev		Dco
9A	041017_hhG4ubiExwtGFP_D2M_29C_wd1_40x_c_LS.tif (green)	31.131	16.25	7.892	167.484	567.05	0.833538	0.854332	0.12953		0.833538
9P	041017_hhG4ubiExwtGFP_D2M_29C_wd1_40x_c_LS.tif (green)	27.733	13.545	5.594	93.92	334.077					0.917247
10A	041017_hhG4ubiExwtGFP_D2M_29C_wd1_40x_d_LS.tif (green)	33.518	18.09	8.499	130.828	522.92	0.917247				0.845192
10P	041017_hhG4ubiExwtGFP_D2M_29C_wd1_40x_d_LS.tif (green)	35.907	16.593	9.451	156.032	422.061					0.947783
11A	041017_hhG4ubiExwtGFP_D2M_29C_wd2_40x_g_LS.tif (green)	23.822	12.635	6.198	108.1	597.989	0.845192				0.860866
11P	041017_hhG4ubiExwtGFP_D2M_29C_wd2_40x_g_LS.tif (green)	24.928	10.679	5.927	91.4	382.981					0.757586
12A	041017_hhG4ubiExwtGFP_D2M_29C_wd2_40x_h_LS.tif (green)	26.469	13.061	6.729	109.413	560.099	0.947783				0.842598
12P	041017_hhG4ubiExwtGFP_D2M_29C_wd2_40x_h_LS.tif (green)	27.446	12.379	7.189	123.707	372.022					0.776585
13A	041017_hhG4ubiExwtGFP_D2M_29C_wd3_40x_j_LS.tif (green)	32.586	16.919	7.33	154.306	516.979	0.860866				0.790515
13P	041017_hhG4ubiExwtGFP_D2M_29C_wd3_40x_j_LS.tif (green)	31.37	14.565	7.774	109.881	410.065					0.679267
14A	041017_hhG4ubiExwtGFP_D2M_29C_wd3_40x_k_LS.tif (green)	35.696	18.324	7.395	124.735	399.021	0.757586				0.727187
14P	041017_hhG4ubiExwtGFP_D2M_29C_wd3_40x_k_LS.tif (green)	32.351	13.882	8.325	108.775	496.914					0.69685
15A	041017_hhG4ubiExwtGFP_D2M_29C_wd4_40x_m_LS.tif (green)	36.668	17.846	8.121	137.568	600.034	0.842598				0.77842
15P	041017_hhG4ubiExwtGFP_D2M_29C_wd4_40x_m_LS.tif (green)	34.658	15.037	8.237	113.921	359.102					0.712481
16A	041017_hhG4ubiExwtGFP_D2M_29C_wd4_40x_n_LS.tif (green)	36.104	18.629	6.899	136.449	500.954	0.776585				1.20411
16P	041017_hhG4ubiExwtGFP_D2M_29C_wd4_40x_n_LS.tif (green)	36.184	14.467	10.968	114.929	413.992					0.841501
17A	041017_hhG4ubiExwtGFP_D2M_29C_wd5_40x_p_LS.tif (green)	45.563	23.195	7.462	169.903	574.03	0.790515				0.946279
17P	041017_hhG4ubiExwtGFP_D2M_29C_wd5_40x_p_LS.tif (green)	37.43	18.336	8.629	143.043	401.077					0.896043
18A	041017_hhG4ubiExwtGFP_D2M_29C_wd5_40x_q_LS.tif (green)	41.985	20.581	8.705	151.933	542.093	0.679267				0.975964
18P	041017_hhG4ubiExwtGFP_D2M_29C_wd5_40x_q_LS.tif (green)	35.827	13.98	10.871	104.751	334.029					1.05663
19A	041017_hhG4ubiExwtGFP_D2M_29C_wd6_40x_s_LS.tif (green)	37.1	19.134	7.742	156.614	617.049	0.727187
19P	041017_hhG4ubiExwtGFP_D2M_29C_wd6_40x_s_LS.tif (green)	31.077	13.914	7.865	104.702	336.114
20A	041017_hhG4ubiExwtGFP_D2M_29C_wd6_40x_t_LS.tif (green)	33.234	16.477	8.548	123.765	584.095	0.69685
20P	041017_hhG4ubiExwtGFP_D2M_29C_wd6_40x_t_LS.tif (green)	32.738	11.482	8.497	104.913	326.083
21A	041017_hhG4ubiExwtGFP_D2M_29C_wd7_40x_v_LS.tif (green)	31.35	15.57	8.481	142.569	468.981	0.77842
21P	041017_hhG4ubiExwtGFP_D2M_29C_wd7_40x_v_LS.tif (green)	30.537	12.12	8.359	90.296	408.16
22A	041017_hhG4ubiExwtGFP_D2M_29C_wd7_40x_w_LS.tif (green)	33.212	18.684	7.696	161.029	485.121	0.712481
22P	041017_hhG4ubiExwtGFP_D2M_29C_wd7_40x_w_LS.tif (green)	31.059	13.312	8.275	111.938	366.933
23A	041017_hhG4ubiExwtGFP_D2M_29C_wd8_40x_y_LS.tif (green)	37.277	18.348	8.348	163.346	622.12	1.20411
23P	041017_hhG4ubiExwtGFP_D2M_29C_wd8_40x_y_LS.tif (green)	37.229	22.093	7.435	134.353	251.075
24A	041017_hhG4ubiExwtGFP_D2M_29C_wd8_40x_z_LS.tif (green)	31.591	16.631	7.868	153.492	569.067	0.841501
24P	041017_hhG4ubiExwtGFP_D2M_29C_wd8_40x_z_LS.tif (green)	33.278	13.995	7.175	88.988	226.064
25A	041017_hhG4ubiExwtGFP_D2M_29C_wd9_40x_zb_LS.tif (green)	34.269	18.447	6.354	148.057	598.885	0.946279
25P	041017_hhG4ubiExwtGFP_D2M_29C_wd9_40x_zb_LS.tif (green)	38.09	17.456	7.996	151.68	385.892
26A	041017_hhG4ubiExwtGFP_D2M_29C_wd9_40x_zc_LS.tif (green)	35.997	17.69	7.788	137.273	553.983	0.896043
26P	041017_hhG4ubiExwtGFP_D2M_29C_wd9_40x_zc_LS.tif (green)	35.907	15.851	8.307	131.128	414.933
27A	041017_hhG4ubiExwtGFP_D2M_29C_wd10_40x_ze_LS.tif (green)	30.672	15.227	6.634	134.248	523.075	0.975964
27P	041017_hhG4ubiExwtGFP_D2M_29C_wd10_40x_ze_LS.tif (green)	33.904	14.861	8.714	113.189	433.017
28A	041017_hhG4ubiExwtGFP_D2M_29C_wd10_40x_zf_LS.tif (green)	35.899	17.289	7.486	127.922	528.149	1.05663
28P	041017_hhG4ubiExwtGFP_D2M_29C_wd10_40x_zf_LS.tif (green)	35.443	18.268	8.098	154.108	382.018
	Quantification images hhG4, ubi-Ex[wt]::GFP x UAS-Gish isoF (29C)
	Image code	Area	Mean	Min	Max	Length	P/A	Average P/A	stdev		Gish isoF
1A	290917_hhG4ubiExwtGFP_F2M_29C_wd1_40x_c_LS.tif (green)	33.429	16.62	6.304	132.222	531.016	0.825451	0.793458	0.104867		0.825451
1P	290917_hhG4ubiExwtGFP_F2M_29C_wd1_40x_c_LS.tif (green)	30.749	13.719	6.915	90.541	450.132					0.72981
2A	290917_hhG4ubiExwtGFP_F2M_29C_wd1_40x_d_LS.tif (green)	37.236	19.812	7.865	126.99	466.146	0.72981				0.82817
2P	290917_hhG4ubiExwtGFP_F2M_29C_wd1_40x_d_LS.tif (green)	32.805	14.459	6.149	105.009	468.009					0.625216
3A	290917_hhG4ubiExwtGFP_F2M_29C_wd2_40x_g_LS.tif (green)	33.785	20.689	6.443	155.354	479.998	0.82817				0.649752
3P	290917_hhG4ubiExwtGFP_F2M_29C_wd2_40x_g_LS.tif (green)	35.958	17.134	7.562	123.906	430.071					0.799118
4A	290917_hhG4ubiExwtGFP_F2M_29C_wd2_40x_h_LS.tif (green)	43.514	23.771	7.713	161.191	433.099	0.625216				0.706632
4P	290917_hhG4ubiExwtGFP_F2M_29C_wd2_40x_h_LS.tif (green)	32.841	14.862	6.586	124.591	441.962					0.745783
5A	290917_hhG4ubiExwtGFP_F2M_29C_wd3_40x_k_LS.tif (green)	32.573	17.145	6.113	146.556	528.045	0.649752				0.911737
5P	290917_hhG4ubiExwtGFP_F2M_29C_wd3_40x_k_LS.tif (green)	26.764	11.14	6.94	89.671	399.91					0.703499
6A	290917_hhG4ubiExwtGFP_F2M_29C_wd3_40x_L_LS.tif (green)	36.418	17.906	7.419	135.663	428.065	0.799118				0.844474
6P	290917_hhG4ubiExwtGFP_F2M_29C_wd3_40x_L_LS.tif (green)	33.293	14.309	10.053	128.907	462.962					0.845882
7A	290917_hhG4ubiExwtGFP_F2M_29C_wd4_40x_o_LS.tif (green)	27.577	14.129	6.454	105.441	600.066	0.706632				1.00131
7P	290917_hhG4ubiExwtGFP_F2M_29C_wd4_40x_o_LS.tif (green)	19.533	9.984	3.086	83.953	359.023					0.811692
8A	290917_hhG4ubiExwtGFP_F2M_29C_wd4_40x_p_LS.tif (green)	30.981	14.763	6.864	119.518	522.031	0.745783				0.72
8P	290917_hhG4ubiExwtGFP_F2M_29C_wd4_40x_p_LS.tif (green)	25.182	11.01	6.758	80.241	382.875					0.946794
9A	290917_hhG4ubiExwtGFP_F2M_29C_wd5_40x_s_LS.tif (green)	30.364	16.111	6.152	135.68	501.152	0.911737
9P	290917_hhG4ubiExwtGFP_F2M_29C_wd5_40x_s_LS.tif (green)	29.696	14.689	5.793	108.569	411.972
10A	290917_hhG4ubiExwtGFP_F2M_29C_wd5_40x_t_LS.tif (green)	34.493	21.376	6.188	163.594	458.066	0.703499
10P	290917_hhG4ubiExwtGFP_F2M_29C_wd5_40x_t_LS.tif (green)	32.387	15.038	8.307	114.663	389.104
11A	290917_hhG4ubiExwtGFP_F2M_29C_wd6_40x_w_LS.tif (green)	34.101	18.865	6.619	158.031	466.112	0.844474
11P	290917_hhG4ubiExwtGFP_F2M_29C_wd6_40x_w_LS.tif (green)	30.374	15.931	6.963	110.058	429.078
12A	290917_hhG4ubiExwtGFP_F2M_29C_wd6_40x_x_LS.tif (green)	35.646	19.816	7.599	168.473	423.121	0.845882
12P	290917_hhG4ubiExwtGFP_F2M_29C_wd6_40x_x_LS.tif (green)	32.787	16.762	6.351	159.87	459.023
13A	290917_hhG4ubiExwtGFP_F2M_29C_wd7_40x_za_LS.tif (green)	30.957	15.258	5.936	120.469	503.912	1.00131
13P	290917_hhG4ubiExwtGFP_F2M_29C_wd7_40x_za_LS.tif (green)	31.057	15.278	7.051	115.153	394.019
14A	290917_hhG4ubiExwtGFP_F2M_29C_wd7_40x_zb_LS.tif (green)	32.503	18.013	6.023	144.817	508.181	0.811692
14P	290917_hhG4ubiExwtGFP_F2M_29C_wd7_40x_zb_LS.tif (green)	33.063	14.621	7.271	117.433	433.045
15A	290917_hhG4ubiExwtGFP_F2M_29C_wd8_40x_ze_LS.tif (green)	34.461	19.625	6.075	130.196	584.083	0.72
15P	290917_hhG4ubiExwtGFP_F2M_29C_wd8_40x_ze_LS.tif (green)	29.815	14.13	6.847	128.18	386.008
16A	290917_hhG4ubiExwtGFP_F2M_29C_wd8_40x_zf_LS.tif (green)	32.525	17.855	7.461	142.386	460.148	0.946794
16P	290917_hhG4ubiExwtGFP_F2M_29C_wd8_40x_zf_LS.tif (green)	34.875	16.905	6.435	121.267	401.958
	Image code	Area	Mean	Min	Max	Length	P/A	Average P/A	stdev		Gish isoF
17A	041017_hhG4ubiExwtGFP_F2M_29C_wd1_40x_b_LS.tif (green)	25.89	11.565	6.206	79.16	563.967	0.769217	0.693743	0.0803979		0.769217
17P	041017_hhG4ubiExwtGFP_F2M_29C_wd1_40x_b_LS.tif (green)	21.538	8.896	5.996	67.855	404.003					0.716562
18A	041017_hhG4ubiExwtGFP_F2M_29C_wd1_40x_c_LS.tif (green)	28.844	14.811	7.725	120.169	503.072	0.716562				0.551586
18P	041017_hhG4ubiExwtGFP_F2M_29C_wd1_40x_c_LS.tif (green)	25.265	10.613	6.478	116.795	426.06					0.837606
19A	041017_hhG4ubiExwtGFP_F2M_29C_wd2_40x_e_LS.tif (green)	43.436	22.167	7.836	148.91	534.107	0.551586				0.717397
19P	041017_hhG4ubiExwtGFP_F2M_29C_wd2_40x_e_LS.tif (green)	32.001	12.227	10.25	112.357	348.985					0.702087
20A	041017_hhG4ubiExwtGFP_F2M_29C_wd2_40x_f_LS.tif (green)	41.146	19.97	6.556	184.547	507.09	0.837606				0.599379
20P	041017_hhG4ubiExwtGFP_F2M_29C_wd2_40x_f_LS.tif (green)	38.092	16.727	7.506	133.169	385.993					0.649998
21A	041017_hhG4ubiExwtGFP_F2M_29C_wd3_40x_h_LS.tif (green)	34.159	18.273	6.104	161.275	526.998	0.717397				0.647323
21P	041017_hhG4ubiExwtGFP_F2M_29C_wd3_40x_h_LS.tif (green)	31.781	13.109	8.763	104.442	402.92					0.6054
22A	041017_hhG4ubiExwtGFP_F2M_29C_wd3_40x_i_LS.tif (green)	40.987	21.654	8.295	165.835	528.193	0.702087				0.747459
22P	041017_hhG4ubiExwtGFP_F2M_29C_wd3_40x_i_LS.tif (green)	35.481	15.203	9.477	122.145	357.006					0.717164
23A	041017_hhG4ubiExwtGFP_F2M_29C_wd4_40x_k_LS.tif (green)	41.142	21.252	9.901	151.996	529.046	0.599379				0.686793
23P	041017_hhG4ubiExwtGFP_F2M_29C_wd4_40x_k_LS.tif (green)	31.189	12.738	6.933	91.396	408.056					0.639689
24A	041017_hhG4ubiExwtGFP_F2M_29C_wd4_40x_L_LS.tif (green)	39.08	20.617	7.24	148.885	479.107	0.649998				0.818483
24P	041017_hhG4ubiExwtGFP_F2M_29C_wd4_40x_L_LS.tif (green)	32.666	13.401	7.78	107.153	391.045
25A	041017_hhG4ubiExwtGFP_F2M_29C_wd4_40x_L_LS.tif (green)	39.715	20.679	8.73	143.598	506.18	0.647323
25P	041017_hhG4ubiExwtGFP_F2M_29C_wd4_40x_L_LS.tif (green)	32.553	13.386	8.119	110.044	397.017
26A	041017_hhG4ubiExwtGFP_F2M_29C_wd5_40x_n_LS.tif (green)	38.783	21.594	7.635	179.537	475.047	0.6054
26P	041017_hhG4ubiExwtGFP_F2M_29C_wd5_40x_n_LS.tif (green)	32.965	13.073	8.441	100.425	454.06
27A	041017_hhG4ubiExwtGFP_F2M_29C_wd5_40x_o_LS.tif (green)	37.733	17.712	8.249	125.754	465.023	0.747459
27P	041017_hhG4ubiExwtGFP_F2M_29C_wd5_40x_o_LS.tif (green)	32.98	13.239	8.307	94.221	437.953
28A	041017_hhG4ubiExwtGFP_F2M_29C_wd6_40x_q_LS.tif (green)	40.127	20.001	8.894	143.325	557.965	0.717164
28P	041017_hhG4ubiExwtGFP_F2M_29C_wd6_40x_q_LS.tif (green)	32.535	14.344	7.495	114.691	330.049
29A	041017_hhG4ubiExwtGFP_F2M_29C_wd6_40x_r_LS.tif (green)	41.161	22.027	7.271	142.876	505.138	0.686793
29P	041017_hhG4ubiExwtGFP_F2M_29C_wd6_40x_r_LS.tif (green)	34.84	15.128	7.391	137.46	364.053
30A	041017_hhG4ubiExwtGFP_F2M_29C_wd7_40x_t_LS.tif (green)	37.761	18.373	4.005	134.285	587.075	0.639689
30P	041017_hhG4ubiExwtGFP_F2M_29C_wd7_40x_t_LS.tif (green)	27.896	11.753	7.771	97.829	329.111
31A	041017_hhG4ubiExwtGFP_F2M_29C_wd7_40x_u_LS.tif (green)	31.411	15.084	5.556	141.624	551.016	0.818483
31P	041017_hhG4ubiExwtGFP_F2M_29C_wd7_40x_u_LS.tif (green)	30.262	12.346	7.509	89.902	357.008
	Quantification images hhG4, ubi-Ex[wt]::GFP x UAS-Gish isoI (29C)
	Image code	Area	Mean	Min	Max	Length	P/A	Average P/A	stdev		Gish isoI
1A	091017_hhG4ubiExwtGFP_I2M_29C_wd1_40x_c_LS.tif (green)	35.276	17.582	5.124	146.513	506.098	0.664316	0.606489	0.0626766		0.664316
1P	091017_hhG4ubiExwtGFP_I2M_29C_wd1_40x_c_LS.tif (green)	27.07	11.68	4.689	92.793	436.989					0.568102
2A	091017_hhG4ubiExwtGFP_I2M_29C_wd1_40x_d_LS.tif (green)	37.966	17.995	6.85	120	475.963	0.568102				0.665739
2P	091017_hhG4ubiExwtGFP_I2M_29C_wd1_40x_d_LS.tif (green)	25.82	10.223	5.341	96.571	447.926					0.599285
3A	091017_hhG4ubiExwtGFP_I2M_29C_wd2_40x_f_LS.tif (green)	33.267	17.256	5.829	131.137	449.963	0.665739				0.558785
3P	091017_hhG4ubiExwtGFP_I2M_29C_wd2_40x_f_LS.tif (green)	30.218	11.488	5.258	88.466	465.04					0.50027
4A	091017_hhG4ubiExwtGFP_I2M_29C_wd2_40x_g_LS.tif (green)	36.197	18.472	6.581	164.47	396.068	0.599285				0.664771
4P	091017_hhG4ubiExwtGFP_I2M_29C_wd2_40x_g_LS.tif (green)	28.808	11.07	7.971	105.183	532.128					0.653167
5A	091017_hhG4ubiExwtGFP_I2M_29C_wd3_40x_i_LS.tif (green)	35.009	18.338	5.79	140.035	585.245	0.558785				0.67534
5P	091017_hhG4ubiExwtGFP_I2M_29C_wd3_40x_i_LS.tif (green)	26.974	10.247	7.52	77.871	395.063					0.67223
6A	091017_hhG4ubiExwtGFP_I2M_29C_wd3_40x_j_LS.tif (green)	39.549	20.337	7.316	159.128	594.11	0.50027				0.518546
6P	091017_hhG4ubiExwtGFP_I2M_29C_wd3_40x_j_LS.tif (green)	25.727	10.174	5.22	72.614	350.063					0.516077
7A	091017_hhG4ubiExwtGFP_I2M_29C_wd4_40x_L_LS.tif (green)	35.307	18.113	6.311	144.319	469.031	0.664771				0.550155
7P	091017_hhG4ubiExwtGFP_I2M_29C_wd4_40x_L_LS.tif (green)	29.591	12.041	4.918	104.106	436.987					0.680116
8A	091017_hhG4ubiExwtGFP_I2M_29C_wd4_40x_m_LS.tif (green)	31.942	15.408	6.785	119.889	559.823	0.653167				0.592728
8P	091017_hhG4ubiExwtGFP_I2M_29C_wd4_40x_m_LS.tif (green)	25.679	10.064	6.05	100.804	397.012					0.588617
9A	091017_hhG4ubiExwtGFP_I2M_29C_wd5_40x_o_LS.tif (green)	30.756	17.218	6.842	120.094	486.074	0.67534				0.642075
9P	091017_hhG4ubiExwtGFP_I2M_29C_wd5_40x_o_LS.tif (green)	27.818	11.628	5.687	89.913	481.031
10A	091017_hhG4ubiExwtGFP_I2M_29C_wd5_40x_p_LS.tif (green)	28.523	15.279	6.905	133.166	487.068	0.67223
10P	091017_hhG4ubiExwtGFP_I2M_29C_wd5_40x_p_LS.tif (green)	24.975	10.271	5.626	77.364	447.144
11A	091017_hhG4ubiExwtGFP_I2M_29C_wd6_40x_r_LS.tif (green)	32.887	17.227	5.252	150.692	571.931	0.518546
11P	091017_hhG4ubiExwtGFP_I2M_29C_wd6_40x_r_LS.tif (green)	22.121	8.933	5.288	71.623	358.888
12A	091017_hhG4ubiExwtGFP_I2M_29C_wd7_40x_u_LS.tif (green)	38.576	20.402	4.268	148.695	445.07	0.516077
12P	091017_hhG4ubiExwtGFP_I2M_29C_wd7_40x_u_LS.tif (green)	23.624	10.529	5.316	88.44	311.023
13A	091017_hhG4ubiExwtGFP_I2M_29C_wd7_40x_v_LS.tif (green)	31.863	15.452	6.166	117.276	452.069	0.550155
13P	091017_hhG4ubiExwtGFP_I2M_29C_wd7_40x_v_LS.tif (green)	19.991	8.501	4.629	61.933	346.053
14A	091017_hhG4ubiExwtGFP_I2M_29C_wd8_40x_x_LS.tif (green)	32.32	16.903	7.797	122.498	543.062	0.680116
14P	091017_hhG4ubiExwtGFP_I2M_29C_wd8_40x_x_LS.tif (green)	22.737	11.496	0	99.194	373.073
15A	091017_hhG4ubiExwtGFP_I2M_29C_wd8_40x_y_LS.tif (green)	35.244	18.069	6.828	130.952	468.102	0.592728
15P	091017_hhG4ubiExwtGFP_I2M_29C_wd8_40x_y_LS.tif (green)	24.996	10.71	5.586	98.745	489.088
16A	091017_hhG4ubiExwtGFP_I2M_29C_wd9_40x_za_LS.tif (green)	31.851	16.814	4.437	153.318	524.01	0.588617
16P	091017_hhG4ubiExwtGFP_I2M_29C_wd9_40x_za_LS.tif (green)	24.658	9.897	7.417	78.328	309.162
17A	091017_hhG4ubiExwtGFP_I2M_29C_wd9_40x_zb_LS.tif (green)	30.415	15.425	5.87	146.421	503.989	0.642075
17P	091017_hhG4ubiExwtGFP_I2M_29C_wd9_40x_zb_LS.tif (green)	23.302	9.904	5.955	75.058	248.021
	Image code	Area	Mean	Min	Max	Length	P/A	Average P/A	stdev		Gish isoI KD
1A	021017_hhG4ubiExwtGFP_K1M_29C_wd1_40x_c_LS.tif (green)	31.967	16.153	6.239	110.59	476.014	0.854888	0.867479	0.170837		0.854888
1P	021017_hhG4ubiExwtGFP_K1M_29C_wd1_40x_c_LS.tif (green)	24.186	13.809	5.391	100.687	435.186					0.918225
2A	021017_hhG4ubiExwtGFP_K1M_29C_wd1_40x_d_LS.tif (green)	28.496	15.824	5.509	123.171	452.998	0.918225				1.05234
2P	021017_hhG4ubiExwtGFP_K1M_29C_wd1_40x_d_LS.tif (green)	28.929	14.53	6.951	110.932	332.092					0.885245
3A	021017_hhG4ubiExwtGFP_K1M_29C_wd2_40x_g_LS.tif (green)	27.567	12.477	5.495	101.565	632.975	1.05234				1.01165
3P	021017_hhG4ubiExwtGFP_K1M_29C_wd2_40x_g_LS.tif (green)	26.559	13.13	7.251	131.847	352.989					0.795723
4A	021017_hhG4ubiExwtGFP_K1M_29C_wd2_40x_h_LS.tif (green)	25.463	12.409	7.59	110.893	502.034	0.885245				0.880215
4P	021017_hhG4ubiExwtGFP_K1M_29C_wd2_40x_h_LS.tif (green)	24.989	10.985	7.225	87.364	400.093					0.848928
5A	021017_hhG4ubiExwtGFP_K1M_29C_wd3_40x_k_LS.tif (green)	29.536	13.65	7.02	106.1	498.042	1.01165				0.791438
5P	021017_hhG4ubiExwtGFP_K1M_29C_wd3_40x_k_LS.tif (green)	26.768	13.809	5.192	94.285	456.038					0.478062
6A	021017_hhG4ubiExwtGFP_K1M_29C_wd3_40x_L_LS.tif (green)	33.264	16.928	6.356	127.125	442.048	0.795723				0.597711
6P	021017_hhG4ubiExwtGFP_K1M_29C_wd3_40x_L_LS.tif (green)	30.923	13.47	7.655	102.459	460.112					1.13251
7A	021017_hhG4ubiExwtGFP_K1M_29C_wd4_40x_o_LS.tif (green)	32.914	16.588	7.642	131.79	549.015	0.880215				0.916908
7P	021017_hhG4ubiExwtGFP_K1M_29C_wd4_40x_o_LS.tif (green)	33.363	14.601	7.698	107.156	393.964					0.980861
8A	021017_hhG4ubiExwtGFP_K1M_29C_wd4_40x_p_LS.tif (green)	28.96	14.834	5.969	144.503	522.111	0.848928
8P	021017_hhG4ubiExwtGFP_K1M_29C_wd4_40x_p_LS.tif (green)	31.005	12.593	7.882	94.082	363.022
9A	021017_hhG4ubiExwtGFP_K1M_29C_wd5_40x_s_LS.tif (green)	30.84	13.876	7.038	102.457	530.067	0.791438
9P	021017_hhG4ubiExwtGFP_K1M_29C_wd5_40x_s_LS.tif (green)	25.991	10.982	7.077	93.998	420.089
10A	021017_hhG4ubiExwtGFP_K1M_29C_wd5_40x_t_LS.tif (green)	48.045	24.911	8.403	192.885	465.952	0.478062
10P	021017_hhG4ubiExwtGFP_K1M_29C_wd5_40x_t_LS.tif (green)	28.847	11.909	7.163	104.987	466.097
11A	021017_hhG4ubiExwtGFP_K1M_29C_wd6_40x_w_LS.tif (green)	41.654	23.764	8.418	169.153	561.933	0.597711
11P	021017_hhG4ubiExwtGFP_K1M_29C_wd6_40x_w_LS.tif (green)	32.227	14.204	8.235	93.985	370.956
12A	021017_hhG4ubiExwtGFP_K1M_29C_wd6_40x_x_LS.tif (green)	29.729	14.889	6.92	124.569	528.013	1.13251
12P	021017_hhG4ubiExwtGFP_K1M_29C_wd6_40x_x_LS.tif (green)	35.71	16.862	7.719	131.687	379.039
13A	021017_hhG4ubiExwtGFP_K1M_29C_wd7_40x_za_LS.tif (green)	35.99	16.259	9.063	125.779	381.021	0.916908
13P	021017_hhG4ubiExwtGFP_K1M_29C_wd7_40x_za_LS.tif (green)	32.519	14.908	7.768	97.804	465.969
14A	021017_hhG4ubiExwtGFP_K1M_29C_wd7_40x_zb_LS.tif (green)	27.908	12.749	7.133	117.43	539.013	0.980861
14P	021017_hhG4ubiExwtGFP_K1M_29C_wd7_40x_zb_LS.tif (green)	28.212	12.505	5.927	107.774	417.065
	Image code	Area	Mean	Min	Max	Length	P/A	Average P/A	stdev		K1M
15A	091017_hhG4ubiExwtGFP_K1M_29C_wd1_40x_b_LS.tif (green)	33.15	18.005	5.098	119.585	578.152	0.815274	0.803	0.13954		0.815274
15P	091017_hhG4ubiExwtGFP_K1M_29C_wd1_40x_b_LS.tif (green)	32.154	14.679	6.549	104.958	400.016					0.910547
16A	091017_hhG4ubiExwtGFP_K1M_29C_wd1_40x_c_LS.tif (green)	33.393	16.165	7.433	122.934	537.142	0.910547				0.705722
16P	091017_hhG4ubiExwtGFP_K1M_29C_wd1_40x_c_LS.tif (green)	31.204	14.719	7.979	137.031	357.028					1.08576
17A	091017_hhG4ubiExwtGFP_K1M_29C_wd2_40x_e_LS.tif (green)	36.56	21.952	5.622	155.656	572.988	0.705722				0.849279
17P	091017_hhG4ubiExwtGFP_K1M_29C_wd2_40x_e_LS.tif (green)	30.786	15.492	6.693	117.649	420.062					0.891968
18A	091017_hhG4ubiExwtGFP_K1M_29C_wd2_40x_f_LS.tif (green)	31.125	16.942	7.437	133.79	517.086	1.08576				0.593714
18P	091017_hhG4ubiExwtGFP_K1M_29C_wd2_40x_f_LS.tif (green)	35.691	18.395	6.567	136.529	457.049					0.794564
19A	091017_hhG4ubiExwtGFP_K1M_29C_wd3_40x_h_LS.tif (green)	32.185	20.8	5.552	175.705	576.021	0.849279				0.679695
19P	091017_hhG4ubiExwtGFP_K1M_29C_wd3_40x_h_LS.tif (green)	29.371	17.665	6.41	137.307	419.071					0.851968
20A	091017_hhG4ubiExwtGFP_K1M_29C_wd3_40x_i_LS.tif (green)	30.678	18.402	6.166	129.743	562.953	0.891968				0.654512
20P	091017_hhG4ubiExwtGFP_K1M_29C_wd3_40x_i_LS.tif (green)	32.568	16.414	4.695	123.836	404.099
21A	091017_hhG4ubiExwtGFP_K1M_29C_wd4_40x_k_LS.tif (green)	30.575	18.167	5.974	119.828	548.035	0.593714
21P	091017_hhG4ubiExwtGFP_K1M_29C_wd4_40x_k_LS.tif (green)	24.932	10.786	5.08	80.694	392.038
22A	091017_hhG4ubiExwtGFP_K1M_29C_wd4_40x_L_LS.tif (green)	32.754	16.74	6.332	119.463	496.011	0.794564
22P	091017_hhG4ubiExwtGFP_K1M_29C_wd4_40x_L_LS.tif (green)	26.986	13.301	4.872	113.971	427.027
23A	091017_hhG4ubiExwtGFP_K1M_29C_wd5_40x_n_LS.tif (green)	28.605	16.247	5.967	118	586.971	0.679695
23P	091017_hhG4ubiExwtGFP_K1M_29C_wd5_40x_n_LS.tif (green)	25.982	11.043	5.852	79.442	397.043
24A	091017_hhG4ubiExwtGFP_K1M_29C_wd6_40x_q_LS.tif (green)	29.39	14.078	6.47	101.518	591.062	0.851968
24P	091017_hhG4ubiExwtGFP_K1M_29C_wd6_40x_q_LS.tif (green)	26.305	11.994	6.323	86.76	395.015
25A	091017_hhG4ubiExwtGFP_K1M_29C_wd6_40x_r_LS.tif (green)	36.777	20.898	6.784	156.995	543.976	0.654512
25P	091017_hhG4ubiExwtGFP_K1M_29C_wd6_40x_r_LS.tif (green)	28.966	13.678	6.094	103.98	469.177
