# Supplementary material for: Casein kinase 1 family proteins promote Slimb-dependent Expanded degradation
Source: eLife. 2019 Sep 30;8:e46592. doi: 10.7554/eLife.46592 (PMC6768662; doi:10.7554/eLife.46592)
Supplement: Figure 3—figure supplement 1—source data 1. [file elife-46592-fig3-figsupp1-data1.xlsx]

## Sheet: Figure 3 supplement 1I
	Fulford, Holder et al. - Source data Figure 3 - supplement 1, panel I
		Control			ubi-Ex::GFP			ubi-Ex S453A::GFP
		Total wing size (pixels)	% of average	% of WT average	Total wing size (pixels)	% of average	% of WT average	Total wing size (pixels)	% of average	% of WT average
	1	233982	104.11		237770	104.057	105.796	227180	99.5342	101.084
	2	222270	98.899		216403	94.706	96.2884	232941	102.058	103.647
	3	224389	99.8418		221265	96.8338	98.4518
	4	227302	101.138		231824	101.455	103.15	230267	100.887	102.457
	5	225760	100.452					227127	99.5109	101.06
	6	223960	99.6509		232191	101.615	103.313	228128	99.9495	101.505
	7	224090	99.7088		235952	103.261	104.987	238251	104.385	106.01
	8	220218	97.9859		222836	97.5214	99.1508	228157	99.9622	101.518
	9	225572	100.368		234607	102.673	104.388	223180	97.7816	99.3039
	10	223819	99.5882		231437	101.285	102.978	229451	100.529	102.094
	11	228468	101.657		233798	102.319	104.028	234609	102.789	104.389
	12	226380	100.728		219146	95.9065	97.5089	220246	96.4962	97.9984
	13	224751	100.003		233820	102.328	104.038	223977	98.1308	99.6585
	14	218391	97.173		234101	102.451	104.163	232261	101.76	103.344
	15	221712	98.6507		225429	98.6562	100.305	230565	101.017	102.59
	16	225298	100.246		230522	100.885	102.571	230365	100.93	102.501
	17	224295	99.8		223392	97.7647	99.3982	221107	96.8734	98.3815
	18				230413	100.837	102.522	220826	96.7503	98.2565
	19				226565	99.1533	100.81	229889	100.721	102.289
	20				237862	104.097	105.837	231599	101.47	103.05
	21				226987	99.338	100.998	221595	97.0872	98.5986
	22				224494	98.247	99.8885	215554	94.4405	95.9107
	23				228230	99.882	101.551	234098	102.565	104.162
	24				233770	102.306	104.016	223279	97.825	99.3479
	25				237936	104.13	105.87	233366	102.244	103.836
	26				234242	102.513	104.226	232231	101.747	103.331
	27				230390	100.827	102.512	226939	99.4286	100.976
	28				222906	97.552	99.1819	232602	101.91	103.496
	29				228132	99.8391	101.507	229928	100.738	102.306
	30				210837	92.2701	93.8118	227748	99.783	101.336
	31				218393	95.5769	97.1739	231855	101.582	103.164
	32				231345	101.245	102.937	225356	98.735	100.272
	33				224995	98.4662	100.111	235921	103.364	104.973
	34							213323	93.463	94.918
	35							229461	100.534	102.099
	36							231778	101.549	103.13
	37							227048	99.4763	101.025
	38							232792	101.993	103.581
	Average	224745	100		228500	100	101.671	228243	100	101.557
	SD	3435.46	1.52861		6697.2	2.93095	2.97992	5511.46	2.41473	2.45232
	SEM	833.221	0.370742		1165.83	0.510212	0.518737	894.077	0.391721	0.397819

## Sheet: Figure 3 supplement 1P
		Fulford, Holder et al. - Source data Figure 3 - Supplement 1, panel P
		Quantification wing sizes
		Compiled results of relative posterior area				en>GFP	en>Ex WT	en>Ex S453A	en>GFP + Crb	en>Ex WT + Crb	en>Ex S453A + Crb
		(as % of WT average)
						104.052	56.6538	32.7197	110.384	71.0058	38.212
						98.6994	55.6498	36.1686	101.715	73.6825	40.0474
						99.5193	46.9529	36.2491	112.37	69.4287	45.0854
						99.4911	51.0509	37.7684	108.406	79.5299	28.2113
						102.774	46.6745	36.9654	111.547	74.2166	39.5573
						101.658	60.7173	36.452	106.242	73.9584	36.6047
						101.956	54.7229	40.4206	106.202	74.512	37.4303
						103.361	54.7625	35.4109	92.1175	74.3165	40.1919
						101.377	46.3874	42.3031	110.325	67.5154	35.5258
						99.2969	45.8998	34.5783	111.373	65.4343	37.6578
						100.128	57.1282	32.8705	112.509	75.6141	37.9286
						100.298	51.7968	31.0558	114.82	71.6599	36.7662
						98.1213	53.2212	39.4059	107.719	73.0511
						102.869	45.9582	32.1328	114.707	72.3247
						100.768	79.3602	36.5827		76.889
						84.6232	46.9749	42.2378
						98.1766	59.8867	32.2641
						101.058	39.5573	42.4225
						99.7807	44.8065	41.5095
						102.558	50.0148	31.556
						99.4333
		Raw data of individual wing discs
		29S16A - 18ºC cross						29S16B - 18ºC cross						29S16C - 18ºC cross							2N16A - 18ºC cross						2N16B - 18ºC cross						2N16C - 18ºC cross
		en-Gal4, UAS-CD8-GFP / UAS-Ex						en-Gal4, UAS-CD8-GFP / UAS-Ex S453A						en-Gal4, UAS-CD8-GFP / UAS-CD8-GFP							en-Gal4, UAS-CD8-GFP / UAS-Ex; UAS-Crb intra						en-Gal4, UAS-CD8-GFP / UAS-Ex S453A; UAS-Crb intra						en-Gal4, UAS-CD8-GFP / UAS-CD8-GFP; UAS-Crb intra
		Posterior size (pixels)	Total wing size (pixels)	Ratio P/WW	% of average	P % of WT P average	WW % of WT WW avg	Posterior size (pixels)	Total wing size (pixels)	Ratio P/WW	% of average	P % of WT P average	WW % of WT WW avg	Posterior size (pixels)	Total wing size (pixels)	Ratio P/WW	P % of WT P average	WW % of WT WW avg			Posterior size (pixels)	Total wing size (pixels)	Ratio P/WW	% of average	P % of WT P average	WW % of WT WW avg	Posterior size (pixels)	Total wing size (pixels)	Ratio P/WW	% of average	P % of WT P average	WW % of WT WW avg	Posterior size (pixels)	Total wing size (pixels)	Ratio P/WW	P % of WT P average	WW % of WT WW avg
	1	90164	195025	0.46232	103.794	56.6538	72.5151	52073	147197	0.353764	88.6755	32.7197	54.7314	165598	279028	0.593482	104.052	103.749		1	113005	217870	0.518681	97.4338	71.0058	81.0094	60814	156565	0.388427	101.175	38.212	58.2147	175675	273938	0.641295	110.384	101.857
	2	88566	196360	0.451039	101.261	55.6498	73.0115	57562	146651	0.39251	98.3877	36.1686	54.5284	157079	263419	0.596309	98.6994	97.9456		2	117265	217304	0.539636	101.107	73.6825	80.7989	63735	155673	0.409416	106.035	40.0474	57.883	161879	257137	0.629544	101.715	95.6098
	3	74725	176439	0.423517	95.0822	46.9529	65.6043	57690	139228	0.414356	103.864	36.2491	51.7684	158384	265187	0.597254	99.5193	98.603		3	110495	211049	0.523551	95.2697	69.4287	78.4732	71753	167012	0.429628	119.374	45.0854	62.0992	178836	278414	0.642338	112.37	103.521
	4	81247	184667	0.439965	98.7747	51.0509	68.6637	60108	140461	0.427934	107.267	37.7684	52.2268	158339	266117	0.594998	99.4911	98.9488		4	126571	232272	0.544926	109.131	79.5299	86.3644	44898	134225	0.334498	74.6959	28.2113	49.9081	172527	270991	0.636652	108.406	100.761
	5	74282	176931	0.419836	94.2557	46.6745	65.7873	58830	148806	0.395347	99.0988	36.9654	55.3297	163563	274267	0.596364	102.774	101.979		5	118115	221644	0.532904	101.84	74.2166	82.4127	62955	154939	0.406321	104.737	39.5573	57.6101	177526	272415	0.651675	111.547	101.291
	6	96631	208372	0.463743	104.113	60.7173	77.4778	58013	153316	0.378388	94.8479	36.452	57.0066	161788	272854	0.592947	101.658	101.454		6	117704	220706	0.533307	101.485	73.9584	82.0639	58256	150712	0.386539	96.9193	36.6047	56.0384	169083	271257	0.623331	106.242	100.86
	7	87091	194848	0.446969	100.347	54.7229	72.4493	64329	150911	0.426271	106.85	40.4206	56.1124	162262	274414	0.591304	101.956	102.034		7	118585	220093	0.538795	102.245	74.512	81.836	59570	158499	0.375838	99.1054	37.4303	58.9338	169020	264576	0.638833	106.202	98.3758
	8	87154	193041	0.451479	101.36	54.7625	71.7774	56356	136914	0.411616	103.177	35.4109	50.908	164498	276249	0.59547	103.361	102.716		8	118274	214297	0.551916	101.977	74.3165	79.6809	63965	152042	0.420706	106.417	40.1919	56.5329	146604	246364	0.595071	92.1175	91.6042
	9	73825	176761	0.417654	93.7659	46.3874	65.7241	67325	155108	0.434052	108.801	42.3031	57.673	161341	270763	0.595875	101.377	100.676		9	107450	209680	0.512448	92.6443	67.5154	77.9642	56539	139562	0.405117	94.0627	35.5258	51.8926	175581	280219	0.626585	110.325	104.192
	10	73049	171194	0.426703	95.7974	45.8998	63.6541	55031	140916	0.390523	97.8897	34.5783	52.396	158030	268098	0.589449	99.2969	99.6854		10	104138	198890	0.523596	89.7886	65.4343	73.9522	59932	149834	0.399989	99.7076	37.6578	55.712	177249	274579	0.64553	111.373	102.095
	11	90919	195483	0.465099	104.418	57.1282	72.6854	52313	148400	0.352513	88.362	32.8705	55.1788	159352	268708	0.59303	100.128	99.9122		11	120339	225709	0.53316	103.757	75.6141	83.9241	60363	146852	0.411046	100.425	37.9286	54.6032	179057	277330	0.645646	112.509	103.118
	12	82434	190246	0.433302	97.2789	51.7968	70.7381	49425	131105	0.376988	94.4968	31.0558	48.748	159624	270571	0.589952	100.298	100.605		12	114046	219260	0.52014	98.3314	71.6599	81.5262	58513	144047	0.406208	97.3468	36.7662	53.5602	182735	289004	0.632292	114.82	107.459
	13	84701	198845	0.425965	95.6317	53.2212	73.9354	62714	145741	0.430311	107.863	39.4059	54.1901	156159	264780	0.589769	98.1213	98.4517		13	116260	220539	0.527163	100.24	73.0511	82.0018							171434	267194	0.641609	107.719	99.3493
	14	73142	176281	0.414917	93.1514	45.9582	65.5456	51139	140512	0.363948	91.2281	32.1328	52.2458	163715	277475	0.590017	102.869	103.172		14	115104	214533	0.536533	99.2436	72.3247	79.7686							182555	280477	0.650873	114.707	104.288
	15	126301	224620	0.562287	126.237	79.3602	83.5192	58221	152390	0.382053	95.7664	36.5827	56.6623	160372	275406	0.582311	100.768	102.403		15	122368	223745	0.546908	105.507	76.889	83.1939
	16	74760	178504	0.418814	94.0263	46.9749	66.3722	67221	160920	0.417729	104.709	42.2378	59.834	134677	240022	0.561103	84.6232	89.2461		16
	17	95309	202938	0.469646	105.438	59.8867	75.4573	51348	120201	0.427184	107.079	32.2641	44.6937	156247	263711	0.592493	98.1766	98.0542		17
	18	62955	144656	0.435205	97.7061	39.5573	53.7866	67515	152876	0.441632	110.701	42.4225	56.843	160833	266007	0.604619	101.058	98.9079		18
	19	71309	154595	0.461263	103.556	44.8065	57.4822	66062	162550	0.40641	101.872	41.5095	60.4401	158800	269932	0.588296	99.7807	100.367		19
	20	79598	190096	0.418725	94.0063	50.0148	70.6823	50221	141342	0.355315	89.0644	31.556	52.5544	163220	274957	0.59362	102.558	102.236		20
	21													158247	265861	0.595225	99.4333	98.8536		21
	Average	83408.1	186495	0.445423	100	52.4088	69.3434	58174.8	145777	0.398942	100	36.5537	54.2036	159149	268944	0.591614	100	100		Average	115981	217839	0.532244	100	72.8759	80.998	60107.8	150830	0.397811	100	37.7682	56.0823	172840	271707	0.635805	108.603	101.027
	SD	13449.8	18073.9	0.0331195	7.43551	8.45111	6.72031	6065.45	9957.78	0.0289015	7.24453	3.81118	3.70255	6233.45	8182.17	0.00823749	3.91674	3.04233		SD	5667.72	7735.43	0.0112749	4.88675	3.56127	2.87622	6198.85	8846.68	0.0247788	10.3129	3.895	3.28941	9458.81	10617	0.014513	5.94337	3.94766
	SEM	3007.48	4041.44	0.00740574	1.66263	1.88972	1.50271	1356.28	2226.63	0.00646257	1.61993	0.852206	0.827915	1360.25	1785.5	0.00179757	0.854703	0.663891		SEM	1463.4	1997.28	0.00291118	1.26175	0.919515	0.742638	1789.45	2553.82	0.00715302	2.97708	1.12439	0.949572	2527.97	2837.51	0.00387876	1.58843	1.05506

## Sheet: Figure 3 supplement 1Q
	Fulford, Holder et al. - Source data Figure 3 - supplement 1, panel Q
	Compiled results of P/A ratio of Crb-ICD levels	wiso	CkIalpha	Gish isoI
		1.33534	1.08346	1.20053
		1.0385	1.21196	1.1899
		1.00868	1.03968	1.18783
		1.04263	0.910939	1.13506
		0.937287	0.913964	1.37636
		1.09911	0.90549	1.18293
		1.053	1.05842	1.22814
		1.11519	1.07807	1.2996
		1.18701	1.01132	0.911252
		1.19413	1.05648	1.24103
		1.06008	1.17171	1.01436
		0.878767	1.02267	1.11256
		0.991712	1.16836	1.15643
		1.24357	1.16777	1.03799
		1.08278		1.1676
		1.20783		1.17152
		1.02927		1.04049
		0.874318		0.915181
		1.13407		1.24985
				1.06449
				1.05217
				1.20467
				1.12735
				1.01945
				1.04147
				0.978848
	Raw data of individual imaginal discs - P/A ratio of Crb-ICD levels
	hhG4, UAS-GFP x UAS-[various CK1s], crosses raised at 29C. First measurement is Anterior (A) compartment, second is Posterior (P) compartment.
	Quantification images hhG4, UAS-GFP x wiso (29C)
	Image code	Area	Mean	Min	Max	Length	P/A	Average P/A	stdev		wiso
1A	211217_hh_GFP_wiso_29C_CrbICD_wd1_40x_c_LS.tif (red)	6960	47.424	11.183	214.803	579.035	1.33534	1.07965	0.120224		1.33534
1P	211217_hh_GFP_wiso_29C_CrbICD_wd1_40x_c_LS.tif (red)	5028	63.327	12.538	251.729	418.02					1.0385
2A	211217_hh_GFP_wiso_29C_CrbICD_wd1_40x_d_LS.tif (red)	6600	50.082	12.005	251.132	548.944	1.0385				1.00868
2P	211217_hh_GFP_wiso_29C_CrbICD_wd1_40x_d_LS.tif (red)	4944	52.01	14.553	253.436	411.04					1.04263
3A	211217_hh_GFP_wiso_29C_CrbICD_wd2_40x_e_LS.tif (red)	6696	52.99	7.282	223.276	556.947	1.00868				0.937287
3P	211217_hh_GFP_wiso_29C_CrbICD_wd2_40x_e_LS.tif (red)	5052	53.45	11.598	254.408	420.052					1.09911
4A	211217_hh_GFP_wiso_29C_CrbICD_wd2_40x_f_LS.tif (red)	6300	52.896	9.492	247.746	523.96	1.04263				1.053
4P	211217_hh_GFP_wiso_29C_CrbICD_wd2_40x_f_LS.tif (red)	5520	55.151	10.595	236.613	458.991					1.11519
5A	211217_hh_GFP_wiso_29C_CrbICD_wd3_40x_g_LS.tif (red)	6012	48.028	9.945	253.617	500.029	0.937287				1.18701
5P	211217_hh_GFP_wiso_29C_CrbICD_wd3_40x_g_LS.tif (red)	5544	45.016	9.178	235.215	461.011					1.19413
6A	211217_hh_GFP_wiso_29C_CrbICD_wd3_40x_h_LS.tif (red)	4236	50.296	9.459	255	352.082	1.09911				1.06008
6P	211217_hh_GFP_wiso_29C_CrbICD_wd3_40x_h_LS.tif (red)	7320	55.281	8.452	254.971	608.971					0.878767
7A	211217_hh_GFP_wiso_29C_CrbICD_wd4_40x_j_LS.tif (red)	6756	53.697	8.75	255	562.124	1.053				0.991712
7P	211217_hh_GFP_wiso_29C_CrbICD_wd4_40x_j_LS.tif (red)	5076	56.543	14.519	252.782	421.999					1.24357
8A	211217_hh_GFP_wiso_29C_CrbICD_wd5_40x_k_LS.tif (red)	6396	44.796	8.653	242.889	531.923	1.11519				1.08278
8P	211217_hh_GFP_wiso_29C_CrbICD_wd5_40x_k_LS.tif (red)	5376	49.956	12.349	246.425	447.058					1.20783
9A	211217_hh_GFP_wiso_29C_CrbICD_wd5_40x_L_LS.tif (red)	7524	40.901	5.95	250.415	626.104	1.18701				1.02927
9P	211217_hh_GFP_wiso_29C_CrbICD_wd5_40x_L_LS.tif (red)	4236	48.55	11.592	255	352.181					0.874318
10A	211217_hh_GFP_wiso_29C_CrbICD_wd6_40x_m_LS.tif (red)	7572	60.81	9.56	236.16	630.038	1.19413				1.13407
10P	211217_hh_GFP_wiso_29C_CrbICD_wd6_40x_m_LS.tif (red)	4464	72.615	12.209	251.604	371.033
11A	211217_hh_GFP_wiso_29C_CrbICD_wd6_40x_n_LS.tif (red)	7404	65.533	11.468	251.559	615.903	1.06008
11P	211217_hh_GFP_wiso_29C_CrbICD_wd6_40x_n_LS.tif (red)	4308	69.47	17.243	248.771	357.918
12A	211217_hh_GFP_wiso_29C_CrbICD_wd7_40x_o_LS.tif (red)	6984	60.264	11.828	237.385	581.095	0.878767
12P	211217_hh_GFP_wiso_29C_CrbICD_wd7_40x_o_LS.tif (red)	4644	52.958	11.797	206.434	386.009
13A	211217_hh_GFP_wiso_29C_CrbICD_wd7_40x_p_LS.tif (red)	6624	64.674	10.961	254.949	550.946	0.991712
13P	211217_hh_GFP_wiso_29C_CrbICD_wd7_40x_p_LS.tif (red)	5328	64.138	16.023	250.862	443.024
14A	211217_hh_GFP_wiso_29C_CrbICD_wd8_40x_q_LS.tif (red)	5160	56.997	11.779	244.734	429.097	1.24357
14P	211217_hh_GFP_wiso_29C_CrbICD_wd8_40x_q_LS.tif (red)	6516	70.88	14.216	252.968	542.085
15A	211217_hh_GFP_wiso_29C_CrbICD_wd8_40x_r_LS.tif (red)	4800	58.671	10.883	248.05	399.088	1.08278
15P	211217_hh_GFP_wiso_29C_CrbICD_wd8_40x_r_LS.tif (red)	6864	63.528	15.027	253.044	570.958
16A	211217_hh_GFP_wiso_29C_CrbICD_wd9_40x_s_LS.tif (red)	6108	55.661	11.205	254.147	508.195	1.20783
16P	211217_hh_GFP_wiso_29C_CrbICD_wd9_40x_s_LS.tif (red)	5772	67.229	10.941	249.03	479.949
17A	211217_hh_GFP_wiso_29C_CrbICD_wd9_40x_t_LS.tif (red)	6564	57.081	14.225	254.969	546.03	1.02927
17P	211217_hh_GFP_wiso_29C_CrbICD_wd9_40x_t_LS.tif (red)	4680	58.752	13.856	248.347	389.138
18A	211217_hh_GFP_wiso_29C_CrbICD_wd10_40x_u_LS.tif (red)	6840	66.008	11.626	241.741	568.973	0.874318
18P	211217_hh_GFP_wiso_29C_CrbICD_wd10_40x_u_LS.tif (red)	5076	57.712	12.426	254.154	422.095
19A	211217_hh_GFP_wiso_29C_CrbICD_wd10_40x_v_LS.tif (red)	6180	61.697	9.698	247.966	514.223	1.13407
19P	211217_hh_GFP_wiso_29C_CrbICD_wd10_40x_v_LS.tif (red)	5556	69.969	11.898	251.08	462.043
	Quantification images hhG4, UAS-GFP x UAS-CkIalpha (29C)
	Image code	Area	Mean	Min	Max	Length	P/A	Average P/A	stdev		CkIalpha
1A	211217_hh_GFP_C1M_29C_CrbICD_wd1_40x_c_LS.tif (red)	7068	50.656	8.952	255	587.963	1.08346	1.05716	0.100498		1.08346
1P	211217_hh_GFP_C1M_29C_CrbICD_wd1_40x_c_LS.tif (red)	4500	54.884	15.118	212.855	373.987					1.21196
2A	211217_hh_GFP_C1M_29C_CrbICD_wd1_40x_d_LS.tif (red)	6696	48.397	8.029	254.99	557.095	1.21196				1.03968
2P	211217_hh_GFP_C1M_29C_CrbICD_wd1_40x_d_LS.tif (red)	4992	58.655	15.741	184.033	415.003					0.910939
3A	211217_hh_GFP_C1M_29C_CrbICD_wd2_40x_e_LS.tif (red)	6300	39.237	11.128	159.926	523.901	1.03968				0.913964
3P	211217_hh_GFP_C1M_29C_CrbICD_wd2_40x_e_LS.tif (red)	5628	40.794	8.078	159.872	468.027					0.90549
4A	211217_hh_GFP_C1M_29C_CrbICD_wd2_40x_f_LS.tif (red)	6024	42.69	11.211	253.304	501.093	0.910939				1.05842
4P	211217_hh_GFP_C1M_29C_CrbICD_wd2_40x_f_LS.tif (red)	5736	38.888	10.509	255	477.119					1.07807
5A	211217_hh_GFP_C1M_29C_CrbICD_wd3_40x_g_LS.tif (red)	6696	49.793	9.193	255	557.126	0.913964				1.01132
5P	211217_hh_GFP_C1M_29C_CrbICD_wd3_40x_g_LS.tif (red)	4800	45.509	10.749	199.462	399.112					1.05648
6A	211217_hh_GFP_C1M_29C_CrbICD_wd3_40x_h_LS.tif (red)	7380	52.238	11.45	216.555	614.135	0.90549				1.17171
6P	211217_hh_GFP_C1M_29C_CrbICD_wd3_40x_h_LS.tif (red)	4428	47.301	7.216	240.257	368.056					1.02267
7A	211217_hh_GFP_C1M_29C_CrbICD_wd4_40x_i_LS.tif (red)	6528	55.687	11.312	252.378	542.977	1.05842				1.16836
7P	211217_hh_GFP_C1M_29C_CrbICD_wd4_40x_i_LS.tif (red)	5364	58.94	11.333	255	445.944					1.16777
8A	211217_hh_GFP_C1M_29C_CrbICD_wd4_40x_j_LS.tif (red)	5940	56.271	9.754	252.962	494.096	1.07807
8P	211217_hh_GFP_C1M_29C_CrbICD_wd4_40x_j_LS.tif (red)	5460	60.664	15.375	249.277	454.086
9A	211217_hh_GFP_C1M_29C_CrbICD_wd5_40x_k_LS.tif (red)	7440	56.02	12.51	255	618.744	1.01132
9P	211217_hh_GFP_C1M_29C_CrbICD_wd5_40x_k_LS.tif (red)	4260	56.654	12.187	250.906	353.971
10A	211217_hh_GFP_C1M_29C_CrbICD_wd5_40x_L_LS.tif (red)	7296	55.58	13.996	223.342	607.089	1.05648
10P	211217_hh_GFP_C1M_29C_CrbICD_wd5_40x_L_LS.tif (red)	4644	58.719	11.263	197.195	386.057
11A	211217_hh_GFP_C1M_29C_CrbICD_wd6_40x_m_LS.tif (red)	6168	46.527	10.275	236.427	513.02	1.17171
11P	211217_hh_GFP_C1M_29C_CrbICD_wd6_40x_m_LS.tif (red)	5676	54.516	12.247	255	472.067
12A	211217_hh_GFP_C1M_29C_CrbICD_wd6_40x_n_LS.tif (red)	5640	59.012	11.878	250.937	469.082	1.02267
12P	211217_hh_GFP_C1M_29C_CrbICD_wd6_40x_n_LS.tif (red)	6132	60.35	15.364	251.978	510.03
13A	211217_hh_GFP_C1M_29C_CrbICD_wd7_40x_o_LS.tif (red)	6072	53.559	11.385	254.28	505.065	1.16836
13P	211217_hh_GFP_C1M_29C_CrbICD_wd7_40x_o_LS.tif (red)	5772	62.576	15.658	230.051	480.073
14A	211217_hh_GFP_C1M_29C_CrbICD_wd7_40x_p_LS.tif (red)	5700	46.791	11.298	251.927	474.155	1.16777
14P	211217_hh_GFP_C1M_29C_CrbICD_wd7_40x_p_LS.tif (red)	5904	54.641	8.562	253.262	491.031
	Quantification images hhG4, UAS-GFP x UAS-Gish isoI (29C)
	Image code	Area	Mean	Min	Max	Length	P/A	Average P/A	stdev		Gish isoI
1A	211217_hh_GFP_I2M_29C_CrbICD_wd1_40x_c_LS.tif (red)	6528	57.058	8.563	246.147	543.083	1.20053	1.12719	0.114391		1.20053
1P	211217_hh_GFP_I2M_29C_CrbICD_wd1_40x_c_LS.tif (red)	5352	68.5	15.282	213.129	445.114					1.1899
2A	211217_hh_GFP_I2M_29C_CrbICD_wd1_40x_d_LS.tif (red)	7044	49.864	9.14	246.068	586.003	1.1899				1.18783
2P	211217_hh_GFP_I2M_29C_CrbICD_wd1_40x_d_LS.tif (red)	4800	59.333	14.026	243.633	398.953					1.13506
3A	211217_hh_GFP_I2M_29C_CrbICD_wd2_40x_e_LS.tif (red)	6816	56.29	11.653	253.508	566.908	1.18783				1.37636
3P	211217_hh_GFP_I2M_29C_CrbICD_wd2_40x_e_LS.tif (red)	4956	66.863	16.886	255	411.947					1.18293
4A	211217_hh_GFP_I2M_29C_CrbICD_wd2_40x_f_LS.tif (red)	6240	56.421	12.661	239.351	519.66	1.13506				1.22814
4P	211217_hh_GFP_I2M_29C_CrbICD_wd2_40x_f_LS.tif (red)	4968	64.041	19.031	249.847	413.019					1.2996
5A	211217_hh_GFP_I2M_29C_CrbICD_wd3_40x_g_LS.tif (red)	6948	53.829	10.031	255	578.113	1.37636				0.911252
5P	211217_hh_GFP_I2M_29C_CrbICD_wd3_40x_g_LS.tif (red)	4632	74.088	14.77	254.623	385.08					1.24103
6A	211217_hh_GFP_I2M_29C_CrbICD_wd3_40x_h_LS.tif (red)	6432	58.022	11.895	255	535.117	1.18293				1.01436
6P	211217_hh_GFP_I2M_29C_CrbICD_wd3_40x_h_LS.tif (red)	5232	68.636	19.58	252.862	435.007					1.11256
7A	211217_hh_GFP_I2M_29C_CrbICD_wd4_40x_L_LS.tif (red)	6540	49.422	7.45	251.801	544.168	1.22814				1.15643
7P	211217_hh_GFP_I2M_29C_CrbICD_wd4_40x_L_LS.tif (red)	4572	60.697	16.843	211.228	380.025					1.03799
8A	211217_hh_GFP_I2M_29C_CrbICD_wd4_40x_m_LS.tif (red)	6420	43.658	8.929	254.422	533.997	1.2996				1.1676
8P	211217_hh_GFP_I2M_29C_CrbICD_wd4_40x_m_LS.tif (red)	4476	56.738	14.081	254.829	372.045					1.17152
9A	211217_hh_GFP_I2M_29C_CrbICD_wd5_40x_n_LS.tif (red)	5844	55.449	12.851	249.644	486.079	0.911252				1.04049
9P	211217_hh_GFP_I2M_29C_CrbICD_wd5_40x_n_LS.tif (red)	6108	50.528	14.182	226.094	508.11					0.915181
10A	211217_hh_GFP_I2M_29C_CrbICD_wd5_40x_o_LS.tif (red)	5616	41.65	10.081	147.933	466.979	1.24103				1.24985
10P	211217_hh_GFP_I2M_29C_CrbICD_wd5_40x_o_LS.tif (red)	6204	51.689	17.323	157.708	516.061					1.06449
11A	211217_hh_GFP_I2M_29C_CrbICD_wd6_40x_p_LS.tif (red)	6816	52.594	8.343	234.752	567.058	1.01436				1.05217
11P	211217_hh_GFP_I2M_29C_CrbICD_wd6_40x_p_LS.tif (red)	4728	53.349	10.988	224.42	392.967					1.20467
12A	211217_hh_GFP_I2M_29C_CrbICD_wd6_40x_q_LS.tif (red)	6900	48.189	9.572	255	574.073	1.11256				1.12735
12P	211217_hh_GFP_I2M_29C_CrbICD_wd6_40x_q_LS.tif (red)	4776	53.613	14.494	255	396.961					1.01945
13A	211217_hh_GFP_I2M_29C_CrbICD_wd7_40x_r_LS.tif (red)	6660	56.755	8.81	251.91	554.006	1.15643				1.04147
13P	211217_hh_GFP_I2M_29C_CrbICD_wd7_40x_r_LS.tif (red)	4992	65.633	18.145	201.497	415.139					0.978848
14A	211217_hh_GFP_I2M_29C_CrbICD_wd7_40x_s_LS.tif (red)	7032	65.962	10.072	254.94	584.988	1.03799
14P	211217_hh_GFP_I2M_29C_CrbICD_wd7_40x_s_LS.tif (red)	4692	68.468	19.503	254.179	390.012
15A	211217_hh_GFP_I2M_29C_CrbICD_wd8_40x_t_LS.tif (red)	7560	43.455	7.182	222.718	629.464	1.1676
15P	211217_hh_GFP_I2M_29C_CrbICD_wd8_40x_t_LS.tif (red)	4008	50.738	15.039	169.885	332.676
16A	211217_hh_GFP_I2M_29C_CrbICD_wd8_40x_u_LS.tif (red)	7632	48.217	6.398	254.869	635.095	1.17152
16P	211217_hh_GFP_I2M_29C_CrbICD_wd8_40x_u_LS.tif (red)	4428	56.487	15.562	202.908	368.068
17A	211217_hh_GFP_I2M_29C_CrbICD_wd8_40x_v_LS.tif (red)	5832	51.226	9.936	254.538	485.319	1.04049
17P	211217_hh_GFP_I2M_29C_CrbICD_wd8_40x_v_LS.tif (red)	6024	53.3	11.071	219.775	500.798
18A	211217_hh_GFP_I2M_29C_CrbICD_wd8_40x_w_LS.tif (red)	6216	54.587	14.183	247.839	516.598	0.915181
18P	211217_hh_GFP_I2M_29C_CrbICD_wd8_40x_w_LS.tif (red)	5460	49.957	13.406	254.98	454.062
19A	211217_hh_GFP_I2M_29C_CrbICD_wd10_40x_x_LS.tif (red)	6696	73.161	14.573	251.939	557.167	1.24985
19P	211217_hh_GFP_I2M_29C_CrbICD_wd10_40x_x_LS.tif (red)	5232	91.44	21.296	249.384	435.105
20A	211217_hh_GFP_I2M_29C_CrbICD_wd10_40x_y_LS.tif (red)	7032	69.037	13.47	253.937	585.097	1.06449
20P	211217_hh_GFP_I2M_29C_CrbICD_wd10_40x_y_LS.tif (red)	4920	73.489	19.395	254.788	409.077
21A	211217_hh_GFP_I2M_29C_CrbICD_wd11_40x_z_LS.tif (red)	7068	55.107	12.869	253.683	587.932	1.05217
21P	211217_hh_GFP_I2M_29C_CrbICD_wd11_40x_z_LS.tif (red)	4644	57.982	11.199	190.023	386.082
22A	211217_hh_GFP_I2M_29C_CrbICD_wd11_40x_za_LS.tif (red)	7128	53.023	10.697	254.816	593.066	1.20467
22P	211217_hh_GFP_I2M_29C_CrbICD_wd11_40x_za_LS.tif (red)	4512	63.875	18.103	217.225	375.281
23A	211217_hh_GFP_I2M_29C_CrbICD_wd12_40x_zb_LS.tif (red)	6108	63.335	15.099	237.645	508.063	1.12735
23P	211217_hh_GFP_I2M_29C_CrbICD_wd12_40x_zb_LS.tif (red)	5736	71.401	18.749	255	477.028
24A	211217_hh_GFP_I2M_29C_CrbICD_wd12_40x_zc_LS.tif (red)	6504	62.867	15.973	247.685	541.117	1.01945
24P	211217_hh_GFP_I2M_29C_CrbICD_wd12_40x_zc_LS.tif (red)	5232	64.09	17.088	193.517	435.032
25A	211217_hh_GFP_I2M_29C_CrbICD_wd13_40x_zd_LS.tif (red)	6048	73.595	15.744	249.387	503.015	1.04147
25P	211217_hh_GFP_I2M_29C_CrbICD_wd13_40x_zd_LS.tif (red)	5892	76.647	15.321	249.537	490.185
26A	211217_hh_GFP_I2M_29C_CrbICD_wd13_40x_ze_LS.tif (red)	6780	63.965	11.817	255	564.038	0.978848
26P	211217_hh_GFP_I2M_29C_CrbICD_wd13_40x_ze_LS.tif (red)	5088	62.612	16.088	203.184	422.978

## Sheet: Figure 3 supplement 1R
	Fulford, Holder et al. - Source data Figure 3 - supplement 1, panel R
	Compiled results of P/A ratio of Ex S453A::GFP levels	wiso	CkIalpha	Dco	Gish isoI
		0.769411	0.874251	1.00973	1.11392
		0.960139	0.99417	1.10736	0.915604
		1.20402	1.07962	0.798414	0.900235
		0.888367	0.914925	1.21499	0.572407
		0.740313	0.999421	0.878409	0.768674
		1.09365	1.00776	0.972264	0.917903
		0.984477	1.11364	0.582113	1.04612
		0.876707	0.899238	0.708543	0.936988
		1.01117	0.926405	1.06383	0.99827
		0.916937	0.884027	0.982599	0.913966
		0.971971	1.14907	0.852422	1.02247
		1.17431	1.20817	0.852137	1.00706
		1.18587	1.00277	0.967818	1.01119
		0.876429	0.809621	1.16001	0.916793
		0.993383	0.874154		0.991286
		1.18752	0.987169		0.872035
			0.978977		0.959107
			1.15785		0.935199
			1.07075		0.978113
			1.05553		0.925827
			1.09048		0.875076
					0.963894
					0.877037
					0.837512
					0.81502
					0.826373
					0.809558
					0.842745
	Raw data of individual imaginal discs - P/A ratio of Ex::GFP levels
	hhG4, ubi-Ex S453A::GFP x UAS-[various CK1s], crosses raised at 29C. First measurement is Anterior (A) compartment, second is Posterior (P) compartment.
	Quantification images hhG4, ubi-Ex S453A::GFP x wiso (29C)
	Image code	Area	Mean	Min	Max	Length	P/A	Average P/A	stdev		wiso
1A	120318_hhG4ubiExSA_wiso_29C_wd1_40x_c_LS.tif (green)	4080	73.399	9.574	230.388	508.977	0.769411	0.989667	0.146517		0.769411
1P	120318_hhG4ubiExSA_wiso_29C_wd1_40x_c_LS.tif (green)	3664	56.474	10.344	187.928	457.1					0.960139
2A	120318_hhG4ubiExSA_wiso_29C_wd1_40x_d_LS.tif (green)	4072	52.658	12.1	225.487	508.06	0.960139				1.20402
2P	120318_hhG4ubiExSA_wiso_29C_wd1_40x_d_LS.tif (green)	3608	50.559	13.036	173.394	450.021					0.888367
3A	120318_hhG4ubiExSA_wiso_29C_wd2_40x_g_LS.tif (green)	4224	47.658	12.19	189.897	527.237	1.20402				0.740313
3P	120318_hhG4ubiExSA_wiso_29C_wd2_40x_g_LS.tif (green)	3448	57.381	8.017	186.556	430.101					1.09365
4A	120318_hhG4ubiExSA_wiso_29C_wd2_40x_h_LS.tif (green)	4200	51.293	11.71	173.291	524.095	0.888367				0.984477
4P	120318_hhG4ubiExSA_wiso_29C_wd2_40x_h_LS.tif (green)	3720	45.567	8.256	156.016	464.18					0.876707
5A	120318_hhG4ubiExSA_wiso_29C_wd3_40x_i_LS.tif (green)	3992	65.217	15.568	243.141	497.951	0.740313				1.01117
5P	120318_hhG4ubiExSA_wiso_29C_wd3_40x_i_LS.tif (green)	3920	48.281	11.056	143.183	488.983					0.916937
6A	120318_hhG4ubiExSA_wiso_29C_wd3_40x_j_LS.tif (green)	3768	49.195	8.455	204.079	470.069	1.09365				0.971971
6P	120318_hhG4ubiExSA_wiso_29C_wd3_40x_j_LS.tif (green)	3864	53.802	13.303	175.185	481.934					1.17431
7A	120318_hhG4ubiExSA_wiso_29C_wd4_40x_k_LS.tif (green)	4344	58.559	11.146	179.675	542.155	0.984477				1.18587
7P	120318_hhG4ubiExSA_wiso_29C_wd4_40x_k_LS.tif (green)	3536	57.65	8.769	192.288	441.082					0.876429
8A	120318_hhG4ubiExSA_wiso_29C_wd4_40x_L_LS.tif (green)	3912	51.633	9.371	205.837	488.106	0.876707				0.993383
8P	120318_hhG4ubiExSA_wiso_29C_wd4_40x_L_LS.tif (green)	3672	45.267	12.089	164.109	458.068					1.18752
9A	120318_hhG4ubiExSA_wiso_29C_wd5_40x_m_LS.tif (green)	3912	47.644	11.751	180.138	487.941	1.01117
9P	120318_hhG4ubiExSA_wiso_29C_wd5_40x_m_LS.tif (green)	3816	48.176	12.713	180.242	476.055
10A	120318_hhG4ubiExSA_wiso_29C_wd5_40x_n_LS.tif (green)	4016	41.932	10.49	168.107	501.075	0.916937
10P	120318_hhG4ubiExSA_wiso_29C_wd5_40x_n_LS.tif (green)	3568	38.449	10.297	141.001	444.895
11A	120318_hhG4ubiExSA_wiso_29C_wd6_40x_o_LS.tif (green)	3200	65.005	14.222	220.002	399.044	0.971971
11P	120318_hhG4ubiExSA_wiso_29C_wd6_40x_o_LS.tif (green)	4248	63.183	15.184	218.04	530.132
12A	120318_hhG4ubiExSA_wiso_29C_wd6_40x_p_LS.tif (green)	3624	45.098	11.998	183.817	452.037	1.17431
12P	120318_hhG4ubiExSA_wiso_29C_wd6_40x_p_LS.tif (green)	4032	52.959	11.883	165.942	503.018
13A	120318_hhG4ubiExSA_wiso_29C_wd7_40x_q_LS.tif (green)	4504	53.719	9.089	221.009	562.013	1.18587
13P	120318_hhG4ubiExSA_wiso_29C_wd7_40x_q_LS.tif (green)	3432	63.704	15.647	215.194	428.081
14A	120318_hhG4ubiExSA_wiso_29C_wd7_40x_r_LS.tif (green)	4936	51.962	8.563	179.973	616.055	0.876429
14P	120318_hhG4ubiExSA_wiso_29C_wd7_40x_r_LS.tif (green)	2968	45.541	13.798	159.732	370.158
15A	120318_hhG4ubiExSA_wiso_29C_wd8_40x_s_LS.tif (green)	4312	57.582	10.305	220.816	538.03	0.993383
15P	120318_hhG4ubiExSA_wiso_29C_wd8_40x_s_LS.tif (green)	3416	57.201	10.786	226.652	425.974
16A	120318_hhG4ubiExSA_wiso_29C_wd8_40x_t_LS.tif (green)	4056	40.795	11.169	170.996	506.015	1.18752
16P	120318_hhG4ubiExSA_wiso_29C_wd8_40x_t_LS.tif (green)	3040	48.445	10.233	145.264	378.905
	Quantification images hhG4, ubi-Ex S453A::GFP x UAS-CkIalpha (29C)
	Image code	Area	Mean	Min	Max	Length	P/A	Average P/A	stdev		CkIalpha
1A	231017_hhG4ubiExSAGFP_C1M_29C_wd1_40x_c_LS.tif (green)	4344	34.235	9.009	136.091	541.919	0.874251	1.00371	0.107371		0.874251
1P	231017_hhG4ubiExSAGFP_C1M_29C_wd1_40x_c_LS.tif (green)	3376	29.93	8.625	95.842	421.039					0.99417
2A	231017_hhG4ubiExSAGFP_C1M_29C_wd1_40x_d_LS.tif (green)	3792	35.505	8.479	137.319	473.03	0.99417				1.07962
2P	231017_hhG4ubiExSAGFP_C1M_29C_wd1_40x_d_LS.tif (green)	3760	35.298	8.61	117.111	469.064					0.914925
3A	231017_hhG4ubiExSAGFP_C1M_29C_wd3_40x_i_LS.tif (green)	3960	30.267	7.059	109.909	494.062	1.07962				0.999421
3P	231017_hhG4ubiExSAGFP_C1M_29C_wd3_40x_i_LS.tif (green)	3640	32.677	7.218	131.202	454.048					1.00776
4A	231017_hhG4ubiExSAGFP_C1M_29C_wd3_40x_j_LS.tif (green)	4232	32.101	7.413	105.091	527.944	0.914925				1.11364
4P	231017_hhG4ubiExSAGFP_C1M_29C_wd3_40x_j_LS.tif (green)	3080	29.37	7.606	88.26	384.089					0.899238
5A	231017_hhG4ubiExSAGFP_C1M_29C_wd4_40x_L_LS.tif (green)	4032	32.834	7.339	129.478	502.997	0.999421				0.926405
5P	231017_hhG4ubiExSAGFP_C1M_29C_wd4_40x_L_LS.tif (green)	3680	32.815	7.285	153.123	458.994					0.884027
6A	231017_hhG4ubiExSAGFP_C1M_29C_wd4_40x_m_LS.tif (green)	4232	35.163	8.833	129.236	528.049	1.00776				1.14907
6P	231017_hhG4ubiExSAGFP_C1M_29C_wd4_40x_m_LS.tif (green)	3504	35.436	8.175	134.269	436.937					1.20817
7A	231017_hhG4ubiExSAGFP_C1M_29C_wd5_40x_o_LS.tif (green)	4680	37.945	9.202	125.859	584.163	1.11364				1.00277
7P	231017_hhG4ubiExSAGFP_C1M_29C_wd5_40x_o_LS.tif (green)	3024	42.257	11.287	150.727	376.928					0.809621
8A	231017_hhG4ubiExSAGFP_C1M_29C_wd5_40x_p_LS.tif (green)	3952	57.591	9.378	177.372	493.167	0.899238				0.874154
8P	231017_hhG4ubiExSAGFP_C1M_29C_wd5_40x_p_LS.tif (green)	3392	51.788	11.65	160.543	423.035					0.987169
9A	231017_hhG4ubiExSAGFP_C1M_29C_wd6_40x_r_LS.tif (green)	4496	30.002	7.489	107.165	561.087	0.926405				0.978977
9P	231017_hhG4ubiExSAGFP_C1M_29C_wd6_40x_r_LS.tif (green)	2920	27.794	7.612	99.48	364.008					1.15785
10A	231017_hhG4ubiExSAGFP_C1M_29C_wd6_40x_s_LS.tif (green)	4112	32.266	5.677	115.791	513.022	0.884027				1.07075
10P	231017_hhG4ubiExSAGFP_C1M_29C_wd6_40x_s_LS.tif (green)	3480	28.524	7.261	115.898	434.073					1.05553
11A	231017_hhG4ubiExSAGFP_C1M_29C_wd7_40x_u_LS.tif (green)	4808	33.676	7.104	157.321	600.191	1.14907				1.09048
11P	231017_hhG4ubiExSAGFP_C1M_29C_wd7_40x_u_LS.tif (green)	2976	38.696	6.258	113.866	371.065
12A	231017_hhG4ubiExSAGFP_C1M_29C_wd7_40x_v_LS.tif (green)	4528	31.878	7.669	130.739	565.066	1.20817
12P	231017_hhG4ubiExSAGFP_C1M_29C_wd7_40x_v_LS.tif (green)	3016	38.514	7.292	142.895	376.087
13A	231017_hhG4ubiExSAGFP_C1M_29C_wd8_40x_x_LS.tif (green)	4720	34.307	6.644	144.74	589.143	1.00277
13P	231017_hhG4ubiExSAGFP_C1M_29C_wd8_40x_x_LS.tif (green)	2784	34.402	6.353	114.951	347.076
14A	231017_hhG4ubiExSAGFP_C1M_29C_wd8_40x_y_LS.tif (green)	4008	36.17	7.494	156.321	500.081	0.809621
14P	231017_hhG4ubiExSAGFP_C1M_29C_wd8_40x_y_LS.tif (green)	3464	29.284	6.552	119.976	432.077
15A	231017_hhG4ubiExSAGFP_C1M_29C_wd9_40x_za_LS.tif (green)	3944	33.549	6.311	118.458	492.072	0.874154
15P	231017_hhG4ubiExSAGFP_C1M_29C_wd9_40x_za_LS.tif (green)	3680	29.327	6.537	140.531	458.998
16A	231017_hhG4ubiExSAGFP_C1M_29C_wd10_40x_zd_LS.tif (green)	5184	35.928	6.709	123.485	647.017	0.987169
16P	231017_hhG4ubiExSAGFP_C1M_29C_wd10_40x_zd_LS.tif (green)	2264	35.467	7.014	112.239	282.087
17A	231017_hhG4ubiExSAGFP_C1M_29C_wd10_40x_ze_LS.tif (green)	4344	35.675	7.263	127.727	542.05	0.978977
17P	231017_hhG4ubiExSAGFP_C1M_29C_wd10_40x_ze_LS.tif (green)	3184	34.925	7.56	137.178	397.097
18A	231017_hhG4ubiExSAGFP_C1M_29C_wd11_40x_zg_LS.tif (green)	4032	29.483	7.328	129.561	503.088	1.15785
18P	231017_hhG4ubiExSAGFP_C1M_29C_wd11_40x_zg_LS.tif (green)	3440	34.137	5.963	121.207	429.137
19A	231017_hhG4ubiExSAGFP_C1M_29C_wd11_40x_zh_LS.tif (green)	4248	32.709	7.629	138.485	530.071	1.07075
19P	231017_hhG4ubiExSAGFP_C1M_29C_wd11_40x_zh_LS.tif (green)	3312	35.023	8.327	122.252	413.07
20A	231017_hhG4ubiExSAGFP_C1M_29C_wd12_40x_zj_LS.tif (green)	4216	33.156	7.788	130.368	526.008	1.05553
20P	231017_hhG4ubiExSAGFP_C1M_29C_wd12_40x_zj_LS.tif (green)	3456	34.997	10.213	145.45	430.987
21A	231017_hhG4ubiExSAGFP_C1M_29C_wd12_40x_zk_LS.tif (green)	4008	34.028	7.602	141.392	500.018	1.09048
21P	231017_hhG4ubiExSAGFP_C1M_29C_wd12_40x_zk_LS.tif (green)	3712	37.107	8.064	137.719	463.22
	Quantification images hhG4, ubi-Ex S453A::GFP x UAS-Dco (29C)
	Image code	Area	Mean	Min	Max	Length	P/A	Average P/A	stdev		Dco
1A	120318_hhG4ubiExSA_D2M_29C_wd1_40x_c_LS.tif (green)	4136	46.373	13.978	172.171	515.964	1.00973	0.939331	0.174695		1.00973
1P	120318_hhG4ubiExSA_D2M_29C_wd1_40x_c_LS.tif (green)	3352	46.824	11.102	172.66	418.011					1.10736
2A	120318_hhG4ubiExSA_D2M_29C_wd1_40x_d_LS.tif (green)	3552	49.888	11.403	165.9	443.013	1.10736				0.798414
2P	120318_hhG4ubiExSA_D2M_29C_wd1_40x_d_LS.tif (green)	4096	55.244	8.802	180.958	511.032					1.21499
3A	120318_hhG4ubiExSA_D2M_29C_wd2_40x_e_LS.tif (green)	4040	44.76	12.255	159.377	504.016	0.798414				0.878409
3P	120318_hhG4ubiExSA_D2M_29C_wd2_40x_e_LS.tif (green)	3168	35.737	8.498	118.233	395.002					0.972264
4A	120318_hhG4ubiExSA_D2M_29C_wd2_40x_f_LS.tif (green)	4040	36.583	10.039	116	504.119	1.21499				0.582113
4P	120318_hhG4ubiExSA_D2M_29C_wd2_40x_f_LS.tif (green)	3576	44.448	11.584	175.574	445.947					0.708543
5A	120318_hhG4ubiExSA_D2M_29C_wd3_40x_i_LS.tif (green)	4240	52.915	12.837	179.253	529.015	0.878409				1.06383
5P	120318_hhG4ubiExSA_D2M_29C_wd3_40x_i_LS.tif (green)	3472	46.481	12.426	135.054	433.003					0.982599
6A	120318_hhG4ubiExSA_D2M_29C_wd3_40x_j_LS.tif (green)	4088	46.077	8.787	188.817	510.099	0.972264				0.852422
6P	120318_hhG4ubiExSA_D2M_29C_wd3_40x_j_LS.tif (green)	3744	44.799	12.874	168.021	466.944					0.852137
7A	120318_hhG4ubiExSA_D2M_29C_wd4_40x_k_LS.tif (green)	3504	53.603	10.721	169.561	436.959	0.582113				0.967818
7P	120318_hhG4ubiExSA_D2M_29C_wd4_40x_k_LS.tif (green)	3360	31.203	7.042	106.866	419.122					1.16001
8A	120318_hhG4ubiExSA_D2M_29C_wd4_40x_L_LS.tif (green)	2544	48.189	9.298	149.962	317.006	0.708543
8P	120318_hhG4ubiExSA_D2M_29C_wd4_40x_L_LS.tif (green)	3920	34.144	8.231	94.698	489.032
9A	120318_hhG4ubiExSA_D2M_29C_wd5_40x_m_LS.tif (green)	3976	28.686	6.024	95.295	496.179	1.06383
9P	120318_hhG4ubiExSA_D2M_29C_wd5_40x_m_LS.tif (green)	2952	30.517	9.203	111.39	367.892
10A	120318_hhG4ubiExSA_D2M_29C_wd5_40x_n_LS.tif (green)	2976	37.699	11.34	130.9	371.025	0.982599
10P	120318_hhG4ubiExSA_D2M_29C_wd5_40x_n_LS.tif (green)	3936	37.043	11.021	148.481	491.045
11A	120318_hhG4ubiExSA_D2M_29C_wd6_40x_o_LS.tif (green)	4648	51.41	9.319	186.979	579.984	0.852422
11P	120318_hhG4ubiExSA_D2M_29C_wd6_40x_o_LS.tif (green)	2792	43.823	9.989	179.301	348.006
12A	120318_hhG4ubiExSA_D2M_29C_wd6_40x_p_LS.tif (green)	4464	50.452	9.778	230.888	556.919	0.852137
12P	120318_hhG4ubiExSA_D2M_29C_wd6_40x_p_LS.tif (green)	2856	42.992	9.921	197.229	355.952
13A	120318_hhG4ubiExSA_D2M_29C_wd7_40x_q_LS.tif (green)	4080	41.669	12.936	144.236	509.176	0.967818
13P	120318_hhG4ubiExSA_D2M_29C_wd7_40x_q_LS.tif (green)	3832	40.328	8.983	139.86	478.074
14A	120318_hhG4ubiExSA_D2M_29C_wd7_40x_r_LS.tif (green)	3808	42.128	7.844	147.209	474.939	1.16001
14P	120318_hhG4ubiExSA_D2M_29C_wd7_40x_r_LS.tif (green)	3520	48.869	10.726	173.382	439.055
	Quantification images hhG4, ubi-Ex S453A::GFP x UAS-Gish isoI (29C)
	Image code	Area	Mean	Min	Max	Length	P/A	Average P/A	stdev		Gish isoI
1A	231017_hhG4ubiExSAGFP_I2M_29C_wd1_40x_c_LS.tif (green)	4576	31.601	6.352	129.916	571.209	1.11392	0.931543	0.132618		1.11392
1P	231017_hhG4ubiExSAGFP_I2M_29C_wd1_40x_c_LS.tif (green)	2744	35.201	9.848	89.603	341.957					0.915604
2A	231017_hhG4ubiExSAGFP_I2M_29C_wd1_40x_d_LS.tif (green)	4016	35.594	9.011	141.719	500.996	0.915604				0.900235
2P	231017_hhG4ubiExSAGFP_I2M_29C_wd1_40x_d_LS.tif (green)	3256	32.59	7.506	93.031	406.067					0.572407
3A	231017_hhG4ubiExSAGFP_I2M_29C_wd3_40x_j_LS.tif (green)	3640	32.296	6.28	103.936	454.086	0.900235				0.768674
3P	231017_hhG4ubiExSAGFP_I2M_29C_wd3_40x_j_LS.tif (green)	3528	29.074	7.226	87.401	439.948					0.917903
4A	231017_hhG4ubiExSAGFP_I2M_29C_wd3_40x_k_LS.tif (green)	3176	51.369	12.282	188.937	396.091	0.572407				1.04612
4P	231017_hhG4ubiExSAGFP_I2M_29C_wd3_40x_k_LS.tif (green)	3960	29.404	7.476	110.037	494.097					0.936988
5A	231017_hhG4ubiExSAGFP_I2M_29C_wd4_40x_m_LS.tif (green)	4008	39.481	8.725	137.727	499.931	0.768674				0.99827
5P	231017_hhG4ubiExSAGFP_I2M_29C_wd4_40x_m_LS.tif (green)	3160	30.348	7.741	89.618	394.074					0.913966
6A	231017_hhG4ubiExSAGFP_I2M_29C_wd4_40x_n_LS.tif (green)	4088	36.469	6.042	146.805	510.08	0.917903				1.02247
6P	231017_hhG4ubiExSAGFP_I2M_29C_wd4_40x_n_LS.tif (green)	3032	33.475	7.77	98.079	378.107					1.00706
7A	231017_hhG4ubiExSAGFP_I2M_29C_wd5_40x_p_LS.tif (green)	4256	28.102	6.773	108.687	531.059	1.04612				1.01119
7P	231017_hhG4ubiExSAGFP_I2M_29C_wd5_40x_p_LS.tif (green)	2736	29.398	7.899	75.375	341.14					0.916793
8A	231017_hhG4ubiExSAGFP_I2M_29C_wd5_40x_q_LS.tif (green)	4376	29.201	7.357	128.84	546.144	0.936988
8P	231017_hhG4ubiExSAGFP_I2M_29C_wd5_40x_q_LS.tif (green)	3136	27.361	7.393	114.617	391.083
9A	231017_hhG4ubiExSAGFP_I2M_29C_wd6_40x_s_LS.tif (green)	4376	28.91	6.273	121.111	545.93	0.99827
9P	231017_hhG4ubiExSAGFP_I2M_29C_wd6_40x_s_LS.tif (green)	3336	28.86	7.873	90.553	415.984
10A	231017_hhG4ubiExSAGFP_I2M_29C_wd6_40x_t_LS.tif (green)	4120	29.279	7.104	105.872	514.153	0.913966
10P	231017_hhG4ubiExSAGFP_I2M_29C_wd6_40x_t_LS.tif (green)	3224	26.76	6.919	86.414	401.996
11A	231017_hhG4ubiExSAGFP_I2M_29C_wd8_40x_y_LS.tif (green)	4184	32.673	7.068	120.859	522.009	1.02247
11P	231017_hhG4ubiExSAGFP_I2M_29C_wd8_40x_y_LS.tif (green)	3128	33.407	9.628	104.287	389.935
12A	231017_hhG4ubiExSAGFP_I2M_29C_wd8_40x_z_LS.tif (green)	3288	31.303	8.249	107.7	410.008	1.00706
12P	231017_hhG4ubiExSAGFP_I2M_29C_wd8_40x_z_LS.tif (green)	3968	31.524	9.158	117.35	494.992
13A	231017_hhG4ubiExSAGFP_I2M_29C_wd9_40x_zb_LS.tif (green)	3808	33.951	10.099	118.697	475.059	1.01119
13P	231017_hhG4ubiExSAGFP_I2M_29C_wd9_40x_zb_LS.tif (green)	3816	34.331	10.698	115.375	476.044
14A	231017_hhG4ubiExSAGFP_I2M_29C_wd9_40x_zc_LS.tif (green)	3488	34.252	9.483	102.977	434.95	0.916793
14P	231017_hhG4ubiExSAGFP_I2M_29C_wd9_40x_zc_LS.tif (green)	3312	31.402	9.84	96.596	413.11
	Image code	Area	Mean	Min	Max	Length	P/A	Average P/A	stdev		Gish isoI
15A	241017_hhG4ubiExSAGFP_I2M_29C_wd1_40x_c_LS.tif (green)	4176	39.018	7.648	135.721	521.068	0.991286	0.893484	0.0640062		0.991286
15P	241017_hhG4ubiExSAGFP_I2M_29C_wd1_40x_c_LS.tif (green)	3664	38.678	8.483	128.831	457.006					0.872035
16A	241017_hhG4ubiExSAGFP_I2M_29C_wd1_40x_d_LS.tif (green)	3808	40.394	9.817	129.99	475.019	0.872035				0.959107
16P	241017_hhG4ubiExSAGFP_I2M_29C_wd1_40x_d_LS.tif (green)	3584	35.225	8.789	100.323	446.999					0.935199
17A	241017_hhG4ubiExSAGFP_I2M_29C_wd2_40x_f_LS.tif (green)	4184	41.939	7.799	167.351	521.939	0.959107				0.978113
17P	241017_hhG4ubiExSAGFP_I2M_29C_wd2_40x_f_LS.tif (green)	3512	40.224	9.522	140.602	437.964					0.925827
18A	241017_hhG4ubiExSAGFP_I2M_29C_wd2_40x_g_LS.tif (green)	3752	39.845	8.299	170.899	467.963	0.935199				0.875076
18P	241017_hhG4ubiExSAGFP_I2M_29C_wd2_40x_g_LS.tif (green)	3808	37.263	11.49	137.649	475.014					0.963894
19A	241017_hhG4ubiExSAGFP_I2M_29C_wd3_40x_i_LS.tif (green)	4592	42.172	9.901	139.648	572.972	0.978113				0.877037
19P	241017_hhG4ubiExSAGFP_I2M_29C_wd3_40x_i_LS.tif (green)	3064	41.249	9.779	134.194	382.027					0.837512
20A	241017_hhG4ubiExSAGFP_I2M_29C_wd3_40x_j_LS.tif (green)	4296	44.477	12.391	190.051	536.094	0.925827				0.81502
20P	241017_hhG4ubiExSAGFP_I2M_29C_wd3_40x_j_LS.tif (green)	3504	41.178	11.324	165.733	437.069					0.826373
21A	241017_hhG4ubiExSAGFP_I2M_29C_wd4_40x_L_LS.tif (green)	3824	46.172	7.352	162.995	477.178	0.875076				0.809558
21P	241017_hhG4ubiExSAGFP_I2M_29C_wd4_40x_L_LS.tif (green)	3728	40.404	11.463	134.638	464.95					0.842745
22A	241017_hhG4ubiExSAGFP_I2M_29C_wd4_40x_m_LS.tif (green)	3368	47.859	8.002	159.987	420.055	0.963894
22P	241017_hhG4ubiExSAGFP_I2M_29C_wd4_40x_m_LS.tif (green)	4104	46.131	11.703	136.265	512.033
23A	241017_hhG4ubiExSAGFP_I2M_29C_wd5_40x_o_LS.tif (green)	3880	45.103	10.987	147.267	484.091	0.877037
23P	241017_hhG4ubiExSAGFP_I2M_29C_wd5_40x_o_LS.tif (green)	3584	39.557	8.291	127.333	447.117
24A	241017_hhG4ubiExSAGFP_I2M_29C_wd5_40x_p_LS.tif (green)	2960	43.954	11.109	138.057	369.088	0.837512
24P	241017_hhG4ubiExSAGFP_I2M_29C_wd5_40x_p_LS.tif (green)	4360	36.812	10.11	136	544.044
25A	241017_hhG4ubiExSAGFP_I2M_29C_wd6_40x_r_LS.tif (green)	3936	61.985	12.915	200.799	490.989	0.81502
25P	241017_hhG4ubiExSAGFP_I2M_29C_wd6_40x_r_LS.tif (green)	3848	50.519	12.064	160.656	480.029
26A	241017_hhG4ubiExSAGFP_I2M_29C_wd6_40x_s_LS.tif (green)	3712	47.026	11.173	155.69	463.082	0.826373
26P	241017_hhG4ubiExSAGFP_I2M_29C_wd6_40x_s_LS.tif (green)	3960	38.861	9.971	115.664	494.086
27A	241017_hhG4ubiExSAGFP_I2M_29C_wd7_40x_u_LS.tif (green)	4232	55.051	14.886	184.665	527.93	0.809558
27P	241017_hhG4ubiExSAGFP_I2M_29C_wd7_40x_u_LS.tif (green)	3336	44.567	12.366	120.879	416.103
28A	241017_hhG4ubiExSAGFP_I2M_29C_wd7_40x_v_LS.tif (green)	4040	40.215	10.362	118.401	503.967	0.842745
28P	241017_hhG4ubiExSAGFP_I2M_29C_wd7_40x_v_LS.tif (green)	3528	33.891	9.469	94.271	440.15
