# Supplementary material for: Casein kinase 1 family proteins promote Slimb-dependent Expanded degradation
Source: eLife. 2019 Sep 30;8:e46592. doi: 10.7554/eLife.46592 (PMC6768662; doi:10.7554/eLife.46592)
Supplement: Figure 5—figure supplement 1—source data 1. [file elife-46592-fig5-figsupp1-data1.xlsx]

## Sheet: Figure 5 supplement 1G
Fulford, Holder et al. - Source data Figure 5 - supplement 1, panel G
Quantification of aPKC levels in images from wing discs carrying ckIalpha[8B12] clones
Mean grey pixel values measured on ImageJ
Compiled results of aPKC mean grey pixel values in ckIalpha clones and non-clone neighbouring tissue
	Clone	Non-clone
	87.567	98.197
	74.131	82.786
	103.833	83.19
	79.844	85.915
	91.048	78.75
	101.715	87.827
	85.519	42.46
	72.581	71.511
	76	63.383
	72.142	64.91
	95.056	89.277
	89.254	85.984
	88.88	75.647
	75.733	78.242
	86.526	69.278
	57.752	70.149
	53.206	63.283
	82.195	82.903
	91.197	107.348
	68.18	85.834
	98.13	72.15
	117.979	96.27
	67.971	77.268
	88.574	96.543
	89.898	98.257
	75.175	79.597
	80.635	54.576
	120.678	64.591
	105.462	76.605
	84.249	56.778
	64.379	55.073
	74.448	65.54
	66.182	38.639
	68.764	36.653
	42.285	76.839
	79.157
	56.715
	85.218
	64.621
	57.348
	47.817
Individual measurements and aPKC ratio
Clone/non-clone aPKC ratios			42 clones from 11 wing discs
Clone	Non-Clone	NC average	C/NC
87.567	98.197	98.197	0.891748
74.131			0.754921
103.833	82.786	82.988	1.25118
79.844	83.19		0.962115
91.048	85.915	82.3325	1.10586
101.715	78.75		1.23542
85.519	87.827	65.1435	1.31278
72.581	42.46		1.11417
76	71.511	67.447	1.12681
72.142	63.383		1.06961
95.056			1.40934
89.254	64.91	80.057	1.11488
88.88	89.277		1.11021
	85.984
75.733	75.647	75.647	1.00114
86.526	78.242	73.76	1.17307
	69.278
57.752	70.149	70.149	0.823276
53.206			0.758471
82.195	63.283	63.283	1.29885
91.197	82.903	82.903	1.10004
68.18			0.822407
98.13	107.348	96.591	1.01593
117.979	85.834		1.22143
67.971			0.703699
88.574	72.15	72.15	1.22764
89.898	96.27	86.769	1.03606
75.175	77.268		0.866381
80.635	96.543	91.4657	0.881588
120.678	98.257		1.31938
105.462	79.597		1.15302
84.249			0.9211
64.379	54.576	54.576	1.17962
74.448			1.36412
66.182	64.591	65.9913	1.00289
68.764	76.605		1.04202
42.285	56.778		0.640766
79.157	55.073	55.073	1.43731
56.715			1.02981
85.218	65.54	52.0895	1.63599
64.621	38.639		1.24058
57.348	36.653	56.746	1.01061
47.817	76.839		0.84265
		Average	1.07827
