# Supplementary material for: Casein kinase 1 family proteins promote Slimb-dependent Expanded degradation
Source: eLife. 2019 Sep 30;8:e46592. doi: 10.7554/eLife.46592 (PMC6768662; doi:10.7554/eLife.46592)
Supplement: Figure 6—figure supplement 1—source data 1. [file elife-46592-fig6-figsupp1-data1.xlsx]

## Sheet: Figure 6 supplement 1B
	Fulford, Holder et al. - Source data Figure 6 - supplement 1B
	Compiled results of Posterior/Anterior compartment ratio of ubi-Ex::GFP levels
		Time points after Gal80ts inactivation
	Genotype	0 h	0 h	0 h	0 h	0 h	0 h	0 h	0 h	0 h	0 h	0 h	0 h	24 h	24 h	24 h	24 h	24 h	24 h	24 h	24 h	24 h	24 h	24 h	24 h	24 h	48 h	48 h	48 h	48 h	48 h	48 h	48 h	48 h	48 h	48 h	48 h	48 h	48 h
	CkIalpha RNAi	1.09305	0.922613	0.867031	1.10984	0.808477	0.962886	0.832866	0.970898					1.18252	1.12074	1.07013	1.0246	1.10863	1.15375	1.05776	1.05501	1.1151	0.955205	1.00446	1.21143		0.800176	0.947123	0.829392	0.92429	0.801279	1.05407	0.805802	1.02084	0.770453	1.03875
	Gish RNAi	0.975785	0.944818	0.96356	0.929631	1.13681	0.930343	0.921056	0.847677	1.0273	0.971565	1.18895	1.07657	1.10058	1.15599	0.996889	1.06531	1.04293	1.17944	1.16685	1.04163	0.80217	0.852812	1.03299	1.10668		1.17313	1.12757	1.00704	1.02511	1.10709	1.11829	1.18765	1.15264	1.11233	0.945184	1.01049	1.28695
	Crb-intra	0.875975	0.995125	1.02388	0.88966	0.961351	0.931994	1.04297	0.97159	0.844093	0.911341			0.328482	0.347122	0.357573	0.290037	0.289579	0.327399	0.276566	0.343937	0.293959	0.299908				0.386154	0.340696	0.397927	0.399829	0.329108	0.294422	0.371443	0.338465	0.288419	0.273824
	CkIalpha RNAi + Crb intra	1.16428	1.20961	1.12491	0.814563	0.937565	0.844759	0.766779	1.25986	1.14222	0.616838	1.13213	0.939945	0.461144	0.484846	0.431816	0.47597	0.438931	0.4836	0.350196	0.441367	0.355651	0.448605	0.40369	0.473105		0.640931	0.715347	0.512261	0.676326	0.829928	0.644502	0.748289	0.600702	0.623818	0.654304	0.786741	0.702616
	Gish RNAi + Crb intra	1.03114	0.932729	1.14585	1.02483	1.12058	0.87104	0.885294	0.999774	0.815066	1.02349	0.987253	0.849749	0.394769	0.389038	0.654335	0.436345	0.375454	0.398118	0.385591	0.327108	0.339726	0.443156	0.369865	0.42202	0.389278	0.401841	0.431964	0.325296	0.493787	0.417204	0.347154	0.428328	0.504432	0.408349	0.395887	0.471741	0.376948	0.365933
	Raw data of individual imaginal discs - P/A ratio of Ex::GFP levels
	hhG4, ubi-Ex::GFP x UAS-[various CK1s], UAS-Gal80ts. First measurement is Anterior (A) compartment, second is Posterior (P) compartment.
	CkIalpha 0h
	Image code	Area	Mean	Min	Max	Length	P/A	Average P/A
1A	300118_hh-KK-80_0h25C_wd1_40x_d_LS.tif (green)	4928	56.155	10.062	222.077	615.07	1.09305	0.945958
1P	300118_hh-KK-80_0h25C_wd1_40x_d_LS.tif (green)	2872	61.38	13.407	193.259	357.984
2A	300118_hh-KK-80_0h25C_wd1_40x_e_LS.tif (green)	4680	56.754	11.026	222.087	584.106	0.922613
2P	300118_hh-KK-80_0h25C_wd1_40x_e_LS.tif (green)	3096	52.362	11.857	181.175	385.95
3A	300118_hh-KK-80_0h25C_wd2_40x_g_LS.tif (green)	4072	64.12	12.297	209.653	508.089	0.867031
3P	300118_hh-KK-80_0h25C_wd2_40x_g_LS.tif (green)	3824	55.594	8.086	195.207	476.993
4A	300118_hh-KK-80_0h25C_wd2_40x_h_LS.tif (green)	3696	52.374	12.825	192.313	461.242	1.10984
4P	300118_hh-KK-80_0h25C_wd2_40x_h_LS.tif (green)	4144	58.127	13.549	228.554	517.084
5A	300118_hh-KK-80_0h25C_wd3_40x_i_LS.tif (green)	3728	68.232	13.711	234.454	465.009	0.808477
5P	300118_hh-KK-80_0h25C_wd3_40x_i_LS.tif (green)	4208	55.164	12.896	188.004	525.035
6A	300118_hh-KK-80_0h25C_wd3_40x_j_LS.tif (green)	3416	55.801	12.171	225.174	426.051	0.962886
6P	300118_hh-KK-80_0h25C_wd3_40x_j_LS.tif (green)	4352	53.73	12.503	177.971	543.056
7A	300118_hh-KK-80_0h25C_wd4_40x_k_LS.tif (green)	4176	73.887	16.09	227.584	521.092	0.832866
7P	300118_hh-KK-80_0h25C_wd4_40x_k_LS.tif (green)	3680	61.538	11.017	186.306	458.908
8A	300118_hh-KK-80_0h25C_wd4_40x_L_LS.tif (green)	3848	53.81	15.292	182.841	479.967	0.970898
8P	300118_hh-KK-80_0h25C_wd4_40x_L_LS.tif (green)	3952	52.244	13.394	205.957	493.027
	CkIalpha 24h
	Image code	Area	Mean	Min	Max	Length	P/A	Average P/A
1A	300118_hh-KK-80_25h_wd1_40x_d_LS.tif (green)	4520	44.1	6.774	183.296	564.098	1.18252	1.08828
1P	300118_hh-KK-80_25h_wd1_40x_d_LS.tif (green)	3456	52.149	12.109	206.271	431.201
2A	300118_hh-KK-80_25h_wd1_40x_e_LS.tif (green)	4664	43.831	9.575	179.817	582.246	1.12074
2P	300118_hh-KK-80_25h_wd1_40x_e_LS.tif (green)	3952	49.123	5.476	152.459	493.067
3A	300118_hh-KK-80_25h_wd2_40x_f_LS.tif (green)	4152	45.984	10.555	185.116	518.08	1.07013
3P	300118_hh-KK-80_25h_wd2_40x_f_LS.tif (green)	3680	49.209	12.155	147.545	459.117
4A	300118_hh-KK-80_25h_wd2_40x_g_LS.tif (green)	3928	51.049	12.729	209.338	490.201	1.0246
4P	300118_hh-KK-80_25h_wd2_40x_g_LS.tif (green)	3576	52.305	15.457	159.208	445.954
5A	300118_hh-KK-80_25h_wd3_40x_h_LS.tif (green)	4800	56.478	13.316	213.74	599.072	1.10863
5P	300118_hh-KK-80_25h_wd3_40x_h_LS.tif (green)	3112	62.613	16.857	214.741	387.957
6A	300118_hh-KK-80_25h_wd3_40x_i_LS.tif (green)	4808	50.068	12.245	184.423	600.207	1.15375
6P	300118_hh-KK-80_25h_wd3_40x_i_LS.tif (green)	3248	57.766	13.654	206.785	404.966
7A	300118_hh-KK-80_25h_wd4_40x_k_LS.tif (green)	3776	60.444	17.33	190.66	471.017	1.05776
7P	300118_hh-KK-80_25h_wd4_40x_k_LS.tif (green)	4160	63.935	13.772	184.397	519.091
8A	300118_hh-KK-80_25h_wd4_40x_L_LS.tif (green)	3776	57.212	15.763	201.518	471.105	1.05501
8P	300118_hh-KK-80_25h_wd4_40x_L_LS.tif (green)	3864	60.359	16.089	205.192	482.099
9A	300118_hh-KK-80_25h_wd5_40x_m_LS.tif (green)	4368	55.241	9.052	206.865	545.027	1.1151
9P	300118_hh-KK-80_25h_wd5_40x_m_LS.tif (green)	3504	61.599	11.201	217.39	437.085
10A	300118_hh-KK-80_25h_wd5_40x_n_LS.tif (green)	4408	50.452	14.305	217.394	550.026	0.955205
10P	300118_hh-KK-80_25h_wd5_40x_n_LS.tif (green)	3440	48.192	10.532	177.086	429.079
11A	300118_hh-KK-80_25h_wd6_40x_o_LS.tif (green)	3632	57.014	14.183	196.768	453.01	1.00446
11P	300118_hh-KK-80_25h_wd6_40x_o_LS.tif (green)	3824	57.268	13.338	187.794	477.085
12A	300118_hh-KK-80_25h_wd6_40x_p_LS.tif (green)	4144	43.741	12.461	175.551	517.129	1.21143
12P	300118_hh-KK-80_25h_wd6_40x_p_LS.tif (green)	3840	52.989	12.119	200.769	479.028
	CkIalpha 48h
	Image code	Area	Mean	Min	Max	Length	P/A	Average P/A
1A	300118_hh-KK-80_46h_wd1_40x_d_LS.tif (green)	3928	58.967	16.774	198.249	490.111	0.800176	0.899218
1P	300118_hh-KK-80_46h_wd1_40x_d_LS.tif (green)	3792	47.184	9.479	181.192	472.966
2A	300118_hh-KK-80_46h_wd1_40x_e_LS.tif (green)	4256	51.421	15.142	168.951	530.982	0.947123
2P	300118_hh-KK-80_46h_wd1_40x_e_LS.tif (green)	3632	48.702	15.073	157.047	453.05
3A	300118_hh-KK-80_46h_wd2_40x_i_LS.tif (green)	4080	57.084	13.384	187.794	509.071	0.829392
3P	300118_hh-KK-80_46h_wd2_40x_i_LS.tif (green)	3520	47.345	13.919	143.841	439.049
4A	300118_hh-KK-80_46h_wd2_40x_j_LS.tif (green)	4064	51.314	10.731	175.491	507.268	0.92429
4P	300118_hh-KK-80_46h_wd2_40x_j_LS.tif (green)	3440	47.429	11.854	151.466	429.053
5A	300118_hh-KK-80_46h_wd3_40x_k_LS.tif (green)	3624	59.128	14.402	203.282	451.96	0.801279
5P	300118_hh-KK-80_46h_wd3_40x_k_LS.tif (green)	3920	47.378	14.002	174.161	489.011
6A	300118_hh-KK-80_46h_wd3_40x_L_LS.tif (green)	3824	43.185	11.425	139.032	477.154	1.05407
6P	300118_hh-KK-80_46h_wd3_40x_L_LS.tif (green)	3864	45.52	11.571	162.436	481.981
7A	300118_hh-KK-80_46h_wd4_40x_o_LS.tif (green)	3200	60.423	19.923	201.175	399.019	0.805802
7P	300118_hh-KK-80_46h_wd4_40x_o_LS.tif (green)	4080	48.689	14.902	183.712	509.061
8A	300118_hh-KK-80_46h_wd4_40x_p_LS.tif (green)	3264	47.355	14.002	158.981	406.994	1.02084
8P	300118_hh-KK-80_46h_wd4_40x_p_LS.tif (green)	3832	48.342	13.031	200.335	478.049
9A	300118_hh-KK-80_46h_wd5_40x_q_LS.tif (green)	3776	61.408	15.211	184.612	470.952	0.770453
9P	300118_hh-KK-80_46h_wd5_40x_q_LS.tif (green)	3240	47.312	11.79	144.019	404.054
10A	300118_hh-KK-80_46h_wd5_40x_r_LS.tif (green)	3240	44.852	11.233	152.364	404.186	1.03875
10P	300118_hh-KK-80_46h_wd5_40x_r_LS.tif (green)	3904	46.59	9.887	171.483	487.032
	Gish isoI 0h
	Image code	Area	Mean	Min	Max	Length	P/A	Average P/A
1A	230418_hhG4ubiExwt_GG_25C_wd1_40x_c_LS.tif (green)	4136	48.812	7.629	166.202	516.02	0.975785	0.992839
1P	230418_hhG4ubiExwt_GG_25C_wd1_40x_c_LS.tif (green)	3592	47.63	11.084	172.501	447.999
2A	230418_hhG4ubiExwt_GG_25C_wd1_40x_d_LS.tif (green)	3488	44.453	10.909	156.2	435.099	0.944818
2P	230418_hhG4ubiExwt_GG_25C_wd1_40x_d_LS.tif (green)	4312	42	10.839	146.696	537.94
3A	230418_hhG4ubiExwt_GG_25C_wd2_40x_e_LS.tif (green)	4056	47.832	8.884	181.72	506.027	0.96356
3P	230418_hhG4ubiExwt_GG_25C_wd2_40x_e_LS.tif (green)	3808	46.089	10.49	147.659	475.065
4A	230418_hhG4ubiExwt_GG_25C_wd2_40x_f_LS.tif (green)	4200	54.47	11.266	219.711	524.016	0.929631
4P	230418_hhG4ubiExwt_GG_25C_wd2_40x_f_LS.tif (green)	3640	50.637	11.073	181.37	453.94
5A	230418_hhG4ubiExwt_GG_25C_wd3_40x_g_LS.tif (green)	4384	48.681	10.761	175.382	546.839	1.13681
5P	230418_hhG4ubiExwt_GG_25C_wd3_40x_g_LS.tif (green)	3424	55.341	11.623	176.501	427.023
6A	230418_hhG4ubiExwt_GG_25C_wd3_40x_h_LS.tif (green)	4600	45.81	8.935	168.953	573.991	0.930343
6P	230418_hhG4ubiExwt_GG_25C_wd3_40x_h_LS.tif (green)	3320	42.619	9.353	142.913	414.073
7A	230418_hhG4ubiExwt_GG_25C_wd4_40x_i_LS.tif (green)	4352	51.834	12.058	175.091	542.918	0.921056
7P	230418_hhG4ubiExwt_GG_25C_wd4_40x_i_LS.tif (green)	3504	47.742	10.317	166.982	437.092
8A	230418_hhG4ubiExwt_GG_25C_wd4_40x_j_LS.tif (green)	4328	68.158	14.839	203.227	540.063	0.847677
8P	230418_hhG4ubiExwt_GG_25C_wd4_40x_j_LS.tif (green)	3504	57.776	10.164	222.98	436.922
9A	230418_hhG4ubiExwt_GG_25C_wd5_40x_L_LS.tif (green)	4232	53.806	11.517	220.149	528.068	1.0273
9P	230418_hhG4ubiExwt_GG_25C_wd5_40x_L_LS.tif (green)	3616	55.275	11.268	198.943	451.044
10A	230418_hhG4ubiExwt_GG_25C_wd5_40x_m_LS.tif (green)	4200	43.82	8.43	162.782	524.081	0.971565
10P	230418_hhG4ubiExwt_GG_25C_wd5_40x_m_LS.tif (green)	3472	42.574	10.789	161.159	433.25
11A	230418_hhG4ubiExwt_GG_25C_wd6_40x_n_LS.tif (green)	4320	40.254	7.901	190.371	538.936	1.18895
11P	230418_hhG4ubiExwt_GG_25C_wd6_40x_n_LS.tif (green)	3512	47.86	9.924	161.526	438.038
12A	230418_hhG4ubiExwt_GG_25C_wd6_40x_o_LS.tif (green)	4240	39.678	10.596	211.289	529.043	1.07657
12P	230418_hhG4ubiExwt_GG_25C_wd6_40x_o_LS.tif (green)	3632	42.716	10.339	181.906	453.057
	Gish isoI 24h
	Image code	Area	Mean	Min	Max	Length	P/A	Average P/A
1A	230418_hhG4ubiExwt_GG_24h_wd1_40x_c_LS.tif (green)	4480	40.616	8.909	153.126	559.107	1.10058	1.04536
1P	230418_hhG4ubiExwt_GG_24h_wd1_40x_c_LS.tif (green)	3480	44.701	7.783	139.634	434.106
2A	230418_hhG4ubiExwt_GG_24h_wd1_40x_d_LS.tif (green)	4248	35.913	8.641	124.247	530.131	1.15599
2P	230418_hhG4ubiExwt_GG_24h_wd1_40x_d_LS.tif (green)	3680	41.515	10.189	166.449	459.115
3A	230418_hhG4ubiExwt_GG_24h_wd2_40x_f_LS.tif (green)	4456	49.817	11.825	176.459	555.964	0.996889
3P	230418_hhG4ubiExwt_GG_24h_wd2_40x_f_LS.tif (green)	3360	49.662	11.185	175.285	419.032
4A	230418_hhG4ubiExwt_GG_24h_wd2_40x_g_LS.tif (green)	4248	38.889	10.623	125.407	530.119	1.06531
4P	230418_hhG4ubiExwt_GG_24h_wd2_40x_g_LS.tif (green)	3528	41.429	10.189	138.035	439.897
5A	230418_hhG4ubiExwt_GG_24h_wd3_40x_h_LS.tif (green)	4448	49.52	11.011	155.965	555.026	1.04293
5P	230418_hhG4ubiExwt_GG_24h_wd3_40x_h_LS.tif (green)	3296	51.646	11.706	178.768	411.013
6A	230418_hhG4ubiExwt_GG_24h_wd3_40x_i_LS.tif (green)	4304	34.296	7.525	135.788	537.023	1.17944
6P	230418_hhG4ubiExwt_GG_24h_wd3_40x_i_LS.tif (green)	3336	40.45	7.055	116.31	416.108
7A	230418_hhG4ubiExwt_GG_24h_wd4_40x_j_LS.tif (green)	4376	39.251	5.747	176.166	545.993	1.16685
7P	230418_hhG4ubiExwt_GG_24h_wd4_40x_j_LS.tif (green)	3440	45.8	11.253	140.136	429.13
8A	230418_hhG4ubiExwt_GG_24h_wd4_40x_k_LS.tif (green)	4384	35.913	9.287	131.708	547.05	1.04163
8P	230418_hhG4ubiExwt_GG_24h_wd4_40x_k_LS.tif (green)	3328	37.408	8.189	147.503	414.903
9A	230418_hhG4ubiExwt_GG_24h_wd5_40x_L_LS.tif (green)	4536	27.65	4.853	100.634	565.88	0.80217
9P	230418_hhG4ubiExwt_GG_24h_wd5_40x_L_LS.tif (green)	3280	22.18	6.324	74.127	409.035
10A	230418_hhG4ubiExwt_GG_24h_wd5_40x_m_LS.tif (green)	4520	28.535	5.126	97.56	564.104	0.852812
10P	230418_hhG4ubiExwt_GG_24h_wd5_40x_m_LS.tif (green)	2840	24.335	5.23	107.685	354.041
11A	230418_hhG4ubiExwt_GG_24h_wd6_40x_n_LS.tif (green)	4264	42.561	9.497	169.12	532.114	1.03299
11P	230418_hhG4ubiExwt_GG_24h_wd6_40x_n_LS.tif (green)	3640	43.965	8.88	125.322	453.986
12A	230418_hhG4ubiExwt_GG_24h_wd6_40x_o_LS.tif (green)	3880	41.909	9.385	148.678	484.05	1.10668
12P	230418_hhG4ubiExwt_GG_24h_wd6_40x_o_LS.tif (green)	3696	46.38	8.703	158.393	461.063
	Gish isoI 48h
	Image code	Area	Mean	Min	Max	Length	P/A	Average P/A
1A	300418_hhG4ubiExwt_GG_48h_wd1_40x_c_LS.tif (green)	4472	47.68	9.836	179.947	557.991	1.17313	1.10446
1P	300418_hhG4ubiExwt_GG_48h_wd1_40x_c_LS.tif (green)	3512	55.935	3.433	160.303	438.053
2A	300418_hhG4ubiExwt_GG_48h_wd1_40x_d_LS.tif (green)	3968	48.664	7.811	235.796	494.846	1.12757
2P	300418_hhG4ubiExwt_GG_48h_wd1_40x_d_LS.tif (green)	3808	54.872	5.315	186.19	475.11
3A	300418_hhG4ubiExwt_GG_48h_wd2_40x_e_LS.tif (green)	4264	51.305	12.321	184.431	532.132	1.00704
3P	300418_hhG4ubiExwt_GG_48h_wd2_40x_e_LS.tif (green)	3704	51.666	10.268	188.22	462.052
4A	300418_hhG4ubiExwt_GG_48h_wd2_40x_f_LS.tif (green)	3992	52.132	9.015	173.735	498.143	1.02511
4P	300418_hhG4ubiExwt_GG_48h_wd2_40x_f_LS.tif (green)	3376	53.441	11.303	154.629	421.171
5A	300418_hhG4ubiExwt_GG_48h_wd3_40x_j_LS.tif (green)	4768	46.009	4.562	199.125	594.964	1.10709
5P	300418_hhG4ubiExwt_GG_48h_wd3_40x_j_LS.tif (green)	3064	50.936	0	152.04	382.104
6A	300418_hhG4ubiExwt_GG_48h_wd3_40x_k_LS.tif (green)	4480	41.966	9.236	162.191	558.936	1.11829
6P	300418_hhG4ubiExwt_GG_48h_wd3_40x_k_LS.tif (green)	3208	46.93	10.463	172.281	399.995
7A	300418_hhG4ubiExwt_GG_48h_wd4_40x_L_LS.tif (green)	4560	44.391	11.184	145.513	569.036	1.18765
7P	300418_hhG4ubiExwt_GG_48h_wd4_40x_L_LS.tif (green)	3344	52.721	12.828	161.322	416.984
8A	300418_hhG4ubiExwt_GG_48h_wd4_40x_m_LS.tif (green)	4216	42.735	8.82	182.75	526.03	1.15264
8P	300418_hhG4ubiExwt_GG_48h_wd4_40x_m_LS.tif (green)	3112	49.258	13.566	160.713	388.069
9A	300418_hhG4ubiExwt_GG_48h_wd5_40x_o_LS.tif (green)	4072	45.466	7.388	141.368	508.01	1.11233
9P	300418_hhG4ubiExwt_GG_48h_wd5_40x_o_LS.tif (green)	3704	50.573	9.888	146.615	462.057
10A	300418_hhG4ubiExwt_GG_48h_wd5_40x_p_LS.tif (green)	3592	46.337	9.349	171.934	448.056	0.945184
10P	300418_hhG4ubiExwt_GG_48h_wd5_40x_p_LS.tif (green)	3904	43.797	9.144	148.181	487.098
11A	300418_hhG4ubiExwt_GG_48h_wd6_40x_q_LS.tif (green)	4496	50.917	11.461	199.37	560.89	1.01049
11P	300418_hhG4ubiExwt_GG_48h_wd6_40x_q_LS.tif (green)	3280	51.451	8.702	186.894	408.978
12A	300418_hhG4ubiExwt_GG_48h_wd6_40x_r_LS.tif (green)	4280	38.114	7.297	141.401	533.999	1.28695
12P	300418_hhG4ubiExwt_GG_48h_wd6_40x_r_LS.tif (green)	3648	49.051	11.128	156.585	455.03
	Crb intra 0h
	Image code	Area	Mean	Min	Max	Length	P/A	Average P/A
1A	230418_hhG4ubiExwt_CG_25C_wd1_40x_c_LS.tif (green)	4472	49.627	12.085	171.147	558.012	0.875975	0.944797
1P	230418_hhG4ubiExwt_CG_25C_wd1_40x_c_LS.tif (green)	3280	43.472	9.736	154.066	409.139
2A	230418_hhG4ubiExwt_CG_25C_wd1_40x_d_LS.tif (green)	4392	45.131	12.214	167.213	548.081	0.995125
2P	230418_hhG4ubiExwt_CG_25C_wd1_40x_d_LS.tif (green)	3304	44.911	8.943	160.83	412.086
3A	230418_hhG4ubiExwt_CG_25C_wd2_40x_e_LS.tif (green)	3944	37.943	10.165	148.935	492.151	1.02388
3P	230418_hhG4ubiExwt_CG_25C_wd2_40x_e_LS.tif (green)	3176	38.849	7.086	141.086	396.137
4A	230418_hhG4ubiExwt_CG_25C_wd2_40x_f_LS.tif (green)	4016	39.75	9.856	142.539	501.148	0.88966
4P	230418_hhG4ubiExwt_CG_25C_wd2_40x_f_LS.tif (green)	3520	35.364	6.9	171.428	438.979
5A	230418_hhG4ubiExwt_CG_25C_wd3_40x_h_LS.tif (green)	4064	45.823	7.861	177.822	506.913	0.961351
5P	230418_hhG4ubiExwt_CG_25C_wd3_40x_h_LS.tif (green)	3640	44.052	6.707	197.514	453.929
6A	230418_hhG4ubiExwt_CG_25C_wd3_40x_i_LS.tif (green)	4488	40.423	9.315	200.45	559.996	0.931994
6P	230418_hhG4ubiExwt_CG_25C_wd3_40x_i_LS.tif (green)	2976	37.674	8.693	137.818	371.119
7A	230418_hhG4ubiExwt_CG_25C_wd4_40x_j_LS.tif (green)	4136	48.875	7.973	199.913	515.944	1.04297
7P	230418_hhG4ubiExwt_CG_25C_wd4_40x_j_LS.tif (green)	3544	50.975	12.306	166.175	442.081
8A	230418_hhG4ubiExwt_CG_25C_wd4_40x_k_LS.tif (green)	4344	42.943	9.608	170.122	542.115	0.97159
8P	230418_hhG4ubiExwt_CG_25C_wd4_40x_k_LS.tif (green)	3496	41.723	9.236	143.432	436.095
9A	230418_hhG4ubiExwt_CG_25C_wd5_40x_L_LS.tif (green)	4520	57.746	14.057	207	564.069	0.844093
9P	230418_hhG4ubiExwt_CG_25C_wd5_40x_L_LS.tif (green)	2568	48.743	12.355	134.128	320.066
10A	230418_hhG4ubiExwt_CG_25C_wd5_40x_m_LS.tif (green)	4176	51.478	12.58	155.946	521.053	0.911341
10P	230418_hhG4ubiExwt_CG_25C_wd5_40x_m_LS.tif (green)	3400	46.914	8.911	158.675	423.983
	Crb intra 24h
	Image code	Area	Mean	Min	Max	Length	P/A	Average P/A
1A	260418_hhG4ubiExwt_CG_24h_wd1_40x_c_LS.tif (green)	4632	35.32	6.438	126.195	578.114	0.328482	0.315456
1P	260418_hhG4ubiExwt_CG_24h_wd1_40x_c_LS.tif (green)	2984	11.602	3.431	35.888	372
2A	260418_hhG4ubiExwt_CG_24h_wd1_40x_d_LS.tif (green)	4704	37.108	8.591	164.244	587.063	0.347122
2P	260418_hhG4ubiExwt_CG_24h_wd1_40x_d_LS.tif (green)	3144	12.881	4.395	32.512	391.997
3A	260418_hhG4ubiExwt_CG_24h_wd2_40x_f_LS.tif (green)	4520	33.403	6.215	137.989	563.902	0.357573
3P	260418_hhG4ubiExwt_CG_24h_wd2_40x_f_LS.tif (green)	3464	11.944	4.287	32.3	432.044
4A	260418_hhG4ubiExwt_CG_24h_wd2_40x_g_LS.tif (green)	4672	37.771	7.603	165.968	583.057	0.290037
4P	260418_hhG4ubiExwt_CG_24h_wd2_40x_g_LS.tif (green)	3216	10.955	4.784	26.396	401.049
5A	260418_hhG4ubiExwt_CG_24h_wd3_40x_j_LS.tif (green)	3688	43.577	9.957	146.17	460.105	0.289579
5P	260418_hhG4ubiExwt_CG_24h_wd3_40x_j_LS.tif (green)	3584	12.619	5.016	27.812	446.861
6A	260418_hhG4ubiExwt_CG_24h_wd3_40x_k_LS.tif (green)	3424	40.553	8.212	146.943	427.199	0.327399
6P	260418_hhG4ubiExwt_CG_24h_wd3_40x_k_LS.tif (green)	4152	13.277	4.421	41.67	518.047
7A	260418_hhG4ubiExwt_CG_24h_wd4_40x_L_LS.tif (green)	4712	39.647	9.955	169.546	588.106	0.276566
7P	260418_hhG4ubiExwt_CG_24h_wd4_40x_L_LS.tif (green)	3104	10.965	4.343	27.376	387.091
8A	260418_hhG4ubiExwt_CG_24h_wd4_40x_m_LS.tif (green)	3936	34.233	7.284	163.041	491.058	0.343937
8P	260418_hhG4ubiExwt_CG_24h_wd4_40x_m_LS.tif (green)	3520	11.774	4.21	35.476	439.085
9A	260418_hhG4ubiExwt_CG_24h_wd5_40x_n_LS.tif (green)	3976	39.281	8.644	169.314	496.032	0.293959
9P	260418_hhG4ubiExwt_CG_24h_wd5_40x_n_LS.tif (green)	3712	11.547	4.393	31.209	463.292
10A	260418_hhG4ubiExwt_CG_24h_wd5_40x_o_LS.tif (green)	3824	37.955	7.78	122.133	477.048	0.299908
10P	260418_hhG4ubiExwt_CG_24h_wd5_40x_o_LS.tif (green)	3800	11.383	3.287	44.687	474.146
	Crb intra 48h
	Image code	Area	Mean	Min	Max	Length	P/A	Average P/A
1A	260418_hhG4ubiExwt_CG_48h_wd1_40x_c_LS.tif (green)	4584	32.342	5.37	138.873	572.039	0.386154	0.342029
1P	260418_hhG4ubiExwt_CG_48h_wd1_40x_c_LS.tif (green)	3304	12.489	4.595	35.982	412.023
2A	260418_hhG4ubiExwt_CG_48h_wd1_40x_d_LS.tif (green)	4000	35.583	7.582	167.02	499.109	0.340696
2P	260418_hhG4ubiExwt_CG_48h_wd1_40x_d_LS.tif (green)	3832	12.123	4.929	31.695	478.142
3A	260418_hhG4ubiExwt_CG_48h_wd2_40x_f_LS.tif (green)	3512	23.831	6.788	94.092	438.009	0.397927
3P	260418_hhG4ubiExwt_CG_48h_wd2_40x_f_LS.tif (green)	3928	9.483	4.601	22.535	490.003
4A	260418_hhG4ubiExwt_CG_48h_wd2_40x_g_LS.tif (green)	3632	25.776	6.731	88.636	453.018	0.399829
4P	260418_hhG4ubiExwt_CG_48h_wd2_40x_g_LS.tif (green)	3864	10.306	4.48	34.811	482.023
5A	260418_hhG4ubiExwt_CG_48h_wd3_40x_h_LS.tif (green)	5056	37.942	6.426	144.726	631.109	0.329108
5P	260418_hhG4ubiExwt_CG_48h_wd3_40x_h_LS.tif (green)	2728	12.487	4.527	27.808	340.069
6A	260418_hhG4ubiExwt_CG_48h_wd3_40x_i_LS.tif (green)	4888	35.731	7.992	123.316	610.078	0.294422
6P	260418_hhG4ubiExwt_CG_48h_wd3_40x_i_LS.tif (green)	3064	10.52	4.371	43.186	382.084
7A	260418_hhG4ubiExwt_CG_48h_wd4_40x_j_LS.tif (green)	3984	33.946	8.448	115.658	497.123	0.371443
7P	260418_hhG4ubiExwt_CG_48h_wd4_40x_j_LS.tif (green)	3768	12.609	4.519	34.859	470.066
8A	260418_hhG4ubiExwt_CG_48h_wd4_40x_k_LS.tif (green)	4072	40.988	9.557	165.83	508.261	0.338465
8P	260418_hhG4ubiExwt_CG_48h_wd4_40x_k_LS.tif (green)	3672	13.873	4.696	48.599	457.923
9A	260418_hhG4ubiExwt_CG_48h_wd5_40x_o_LS.tif (green)	4264	45.902	8.696	161.975	532.096	0.288419
9P	260418_hhG4ubiExwt_CG_48h_wd5_40x_o_LS.tif (green)	3448	13.239	4.684	32.019	430.194
10A	260418_hhG4ubiExwt_CG_48h_wd5_40x_p_LS.tif (green)	4608	47.158	9.074	144.512	575.237	0.273824
10P	260418_hhG4ubiExwt_CG_48h_wd5_40x_p_LS.tif (green)	3184	12.913	4.667	32.836	396.881
	CkIalpha+Crb intra 0h
	Image code	Area	Mean	Min	Max	Length	P/A	Average P/A
1A	050218_hh-KK-CG-25C_wd1_40x_c_LS.tif (green)	4552	54.493	11.749	231.341	568.008	1.16428	0.996122
1P	050218_hh-KK-CG-25C_wd1_40x_c_LS.tif (green)	3320	63.445	11.186	197.728	414.066
2A	050218_hh-KK-CG-25C_wd1_40x_d_LS.tif (green)	4120	50.317	11.401	211.47	513.91	1.20961
2P	050218_hh-KK-CG-25C_wd1_40x_d_LS.tif (green)	3624	60.864	16.463	210.651	451.941
3A	050218_hh-KK-CG-25C_wd2_40x_e_LS.tif (green)	4176	46.393	10.526	179.424	520.949	1.12491
3P	050218_hh-KK-CG-25C_wd2_40x_e_LS.tif (green)	3400	52.188	8.336	205.746	424.073
4A	050218_hh-KK-CG-25C_wd2_40x_f_LS.tif (green)	4248	41.556	8.582	151.098	530.109	0.814563
4P	050218_hh-KK-CG-25C_wd2_40x_f_LS.tif (green)	3656	33.85	7.256	131.506	456.089
5A	050218_hh-KK-CG-25C_wd3_40x_g_LS.tif (green)	4736	56.939	14.222	199.669	591.141	0.937565
5P	050218_hh-KK-CG-25C_wd3_40x_g_LS.tif (green)	3128	53.384	13.079	183.136	390.092
6A	050218_hh-KK-CG-25C_wd3_40x_h_LS.tif (green)	4592	60.725	14.543	204.191	573.074	0.844759
6P	050218_hh-KK-CG-25C_wd3_40x_h_LS.tif (green)	3272	51.298	10.885	188.245	407.986
7A	050218_hh-KK-CG-25C_wd4_40x_i_LS.tif (green)	4168	80.709	14.332	249.87	520.042	0.766779
7P	050218_hh-KK-CG-25C_wd4_40x_i_LS.tif (green)	3800	61.886	16.397	213.881	474.097
8A	050218_hh-KK-CG-25C_wd4_40x_j_LS.tif (green)	4000	45.563	13.201	169.621	498.934	1.25986
8P	050218_hh-KK-CG-25C_wd4_40x_j_LS.tif (green)	3824	57.403	16.253	190.319	477.242
9A	050218_hh-KK-CG-25C_wd5_40x_k_LS.tif (green)	3640	47.981	9.358	190.303	453.957	1.14222
9P	050218_hh-KK-CG-25C_wd5_40x_k_LS.tif (green)	4248	54.805	12.094	209.28	529.629
10A	050218_hh-KK-CG-25C_wd5_40x_L_LS.tif (green)	3352	58.782	8.922	230.738	418.056	0.616838
10P	050218_hh-KK-CG-25C_wd5_40x_L_LS.tif (green)	3512	36.259	9.443	180.763	438.177
11A	050218_hh-KK-CG-25C_wd6_40x_m_LS.tif (green)	4432	50.835	11.677	173.8	552.988	1.13213
11P	050218_hh-KK-CG-25C_wd6_40x_m_LS.tif (green)	3392	57.552	13.918	236.115	422.914
12A	050218_hh-KK-CG-25C_wd6_40x_n_LS.tif (green)	4624	52.985	13.156	219.37	577.091	0.939945
12P	050218_hh-KK-CG-25C_wd6_40x_n_LS.tif (green)	3368	49.803	9.928	180.788	420.147
	CkIalpha+Crb intra 24h
	Image code	Area	Mean	Min	Max	Length	P/A	Average P/A
1A	050218_hh-KK-CG_25h_wd1_40x_c_LS.tif (green)	3960	43.713	9.619	187.456	494.054	0.461144	0.43741
1P	050218_hh-KK-CG_25h_wd1_40x_c_LS.tif (green)	3976	20.158	6.492	86.98	496.27
2A	050218_hh-KK-CG_25h_wd1_40x_d_LS.tif (green)	4192	46.654	9.775	157.229	523.056	0.484846
2P	050218_hh-KK-CG_25h_wd1_40x_d_LS.tif (green)	3728	22.62	6.257	71.483	464.954
3A	050218_hh-KK-CG_25h_wd2_40x_g_LS.tif (green)	4040	37.34	8.771	151.641	504.035	0.431816
3P	050218_hh-KK-CG_25h_wd2_40x_g_LS.tif (green)	3784	16.124	4.617	59.646	472.167
4A	050218_hh-KK-CG_25h_wd2_40x_h_LS.tif (green)	4448	33.437	7.121	136.928	555.016	0.47597
4P	050218_hh-KK-CG_25h_wd2_40x_h_LS.tif (green)	3464	15.915	5.426	62.813	432.144
5A	050218_hh-KK-CG_25h_wd3_40x_i_LS.tif (green)	4728	49.338	12.17	193.767	590.102	0.438931
5P	050218_hh-KK-CG_25h_wd3_40x_i_LS.tif (green)	3304	21.656	7.558	81.057	412.202
6A	050218_hh-KK-CG_25h_wd3_40x_j_LS.tif (green)	4576	42.256	9.626	161.634	571.164	0.4836
6P	050218_hh-KK-CG_25h_wd3_40x_j_LS.tif (green)	3344	20.435	6.695	74.421	417.068
7A	050218_hh-KK-CG_25h_wd4_40x_k_LS.tif (green)	3528	50.169	10.454	169.023	440.072	0.350196
7P	050218_hh-KK-CG_25h_wd4_40x_k_LS.tif (green)	4408	17.569	4.868	75.393	550.152
8A	050218_hh-KK-CG_25h_wd4_40x_L_LS.tif (green)	3680	42.101	9.557	129.431	458.918	0.441367
8P	050218_hh-KK-CG_25h_wd4_40x_L_LS.tif (green)	3856	18.582	5.527	67.353	481.134
9A	050218_hh-KK-CG_25h_wd5_40x_m_LS.tif (green)	3944	43.807	12.081	149.678	492.044	0.355651
9P	050218_hh-KK-CG_25h_wd5_40x_m_LS.tif (green)	4024	15.58	5.173	41.952	502.105
10A	050218_hh-KK-CG_25h_wd5_40x_n_LS.tif (green)	3720	44.275	12.386	208.703	464.14	0.448605
10P	050218_hh-KK-CG_25h_wd5_40x_n_LS.tif (green)	4088	19.862	7.188	82.585	510.069
11A	050218_hh-KK-CG_25h_wd6_40x_o_LS.tif (green)	4648	46.293	12.326	153.01	580.039	0.40369
11P	050218_hh-KK-CG_25h_wd6_40x_o_LS.tif (green)	2944	18.688	5.214	65.555	367.083
12A	050218_hh-KK-CG_25h_wd6_40x_p_LS.tif (green)	4048	44.227	11.148	150.565	505.125	0.473105
12P	050218_hh-KK-CG_25h_wd6_40x_p_LS.tif (green)	3696	20.924	4.472	95.678	461.211
	CkIalpha+Crb intra 48h
	Image code	Area	Mean	Min	Max	Length	P/A	Average P/A
1A	300118_hh-KK-CG_46h_wd1_40x_d_LS.tif (green)	4152	47.988	13.341	158.754	517.942	0.640931	0.677981
1P	300118_hh-KK-CG_46h_wd1_40x_d_LS.tif (green)	3120	30.757	8.298	123.544	388.908
2A	300118_hh-KK-CG_46h_wd1_40x_e_LS.tif (green)	4024	47.363	13.52	171.386	502.102	0.715347
2P	300118_hh-KK-CG_46h_wd1_40x_e_LS.tif (green)	3696	33.881	8.131	115.698	461.067
3A	300118_hh-KK-CG_46h_wd2_40x_g_LS.tif (green)	3568	59.007	11.817	193.065	445.106	0.512261
3P	300118_hh-KK-CG_46h_wd2_40x_g_LS.tif (green)	4104	30.227	6.207	162.739	512.147
4A	300118_hh-KK-CG_46h_wd2_40x_h_LS.tif (green)	3568	53.452	10.168	199.689	445.089	0.676326
4P	300118_hh-KK-CG_46h_wd2_40x_h_LS.tif (green)	4032	36.151	9.458	140.494	503.059
5A	300118_hh-KK-CG_46h_wd3_40x_k_LS.tif (green)	3760	48.944	12.677	170.921	469.057	0.829928
5P	300118_hh-KK-CG_46h_wd3_40x_k_LS.tif (green)	3264	40.62	9.693	158.936	407.016
6A	300118_hh-KK-CG_46h_wd3_40x_L_LS.tif (green)	3456	52.622	13.235	211.58	430.905	0.644502
6P	300118_hh-KK-CG_46h_wd3_40x_L_LS.tif (green)	3872	33.915	9.509	100.941	482.983
7A	300118_hh-KK-CG_46h_wd4_40x_m_LS.tif (green)	3760	42.815	8.944	144.785	469.177	0.748289
7P	300118_hh-KK-CG_46h_wd4_40x_m_LS.tif (green)	3632	32.038	9.14	127.847	453.111
8A	300118_hh-KK-CG_46h_wd4_40x_n_LS.tif (green)	3888	46.742	14.069	164.9	485.085	0.600702
8P	300118_hh-KK-CG_46h_wd4_40x_n_LS.tif (green)	3576	28.078	6.195	132.426	446.124
9A	300118_hh-KK-CG_46h_wd5_40x_o_LS.tif (green)	3384	45.805	12.126	178.506	421.99	0.623818
9P	300118_hh-KK-CG_46h_wd5_40x_o_LS.tif (green)	3344	28.574	6.408	94.52	417.07
10A	300118_hh-KK-CG_46h_wd5_40x_p_LS.tif (green)	3936	47.86	15.889	155.446	491.037	0.654304
10P	300118_hh-KK-CG_46h_wd5_40x_p_LS.tif (green)	3640	31.315	7.381	129.914	454.082
11A	300118_hh-KK-CG_46h_wd6_40x_q_LS.tif (green)	3680	45.841	13.787	188.844	458.966	0.786741
11P	300118_hh-KK-CG_46h_wd6_40x_q_LS.tif (green)	3152	36.065	7.872	173.568	392.939
12A	300118_hh-KK-CG_46h_wd6_40x_r_LS.tif (green)	3824	50.238	14.082	148.392	477.018	0.702616
12P	300118_hh-KK-CG_46h_wd6_40x_r_LS.tif (green)	3888	35.298	5.188	140.221	485.058
	Gish isoI+Crb intra 0h
	Image code	Area	Mean	Min	Max	Length	P/A	Average P/A
1A	230418_hhG4ubiExwt_GCG_25C_wd1_40x_c_LS.tif (green)	4080	42.616	10.488	167.873	509.139	1.03114	0.973901
1P	230418_hhG4ubiExwt_GCG_25C_wd1_40x_c_LS.tif (green)	3480	43.943	9.196	145.264	434.158
2A	230418_hhG4ubiExwt_GCG_25C_wd1_40x_d_LS.tif (green)	4208	38.858	7.188	152.014	525.158	0.932729
2P	230418_hhG4ubiExwt_GCG_25C_wd1_40x_d_LS.tif (green)	3408	36.244	9.71	134.225	424.991
3A	230418_hhG4ubiExwt_GCG_25C_wd2_40x_e_LS.tif (green)	4760	46.699	10.76	166.032	594.073	1.14585
3P	230418_hhG4ubiExwt_GCG_25C_wd2_40x_e_LS.tif (green)	2888	53.51	6.585	178.753	360.018
4A	230418_hhG4ubiExwt_GCG_25C_wd2_40x_f_LS.tif (green)	4656	45.18	9.669	187.42	581.132	1.02483
4P	230418_hhG4ubiExwt_GCG_25C_wd2_40x_f_LS.tif (green)	3280	46.302	9.468	163.985	409.154
5A	230418_hhG4ubiExwt_GCG_25C_wd3_40x_g_LS.tif (green)	4048	42.916	10.311	194.145	505.025	1.12058
5P	230418_hhG4ubiExwt_GCG_25C_wd3_40x_g_LS.tif (green)	3576	48.091	10.074	183.378	445.97
6A	230418_hhG4ubiExwt_GCG_25C_wd3_40x_h_LS.tif (green)	3240	36.492	10.977	137.471	403.781	0.87104
6P	230418_hhG4ubiExwt_GCG_25C_wd3_40x_h_LS.tif (green)	3696	31.786	5.928	166.285	461.006
7A	230418_hhG4ubiExwt_GCG_25C_wd4_40x_i_LS.tif (green)	4312	45.778	9.322	171.107	537.938	0.885294
7P	230418_hhG4ubiExwt_GCG_25C_wd4_40x_i_LS.tif (green)	3232	40.527	8.121	160.927	403.045
8A	230418_hhG4ubiExwt_GCG_25C_wd4_40x_j_LS.tif (green)	3672	39.784	8.222	144.533	458.129	0.999774
8P	230418_hhG4ubiExwt_GCG_25C_wd4_40x_j_LS.tif (green)	3888	39.775	6.612	159.123	484.845
9A	230418_hhG4ubiExwt_GCG_25C_wd5_40x_k_LS.tif (green)	4072	48.585	10.455	177.359	508.009	0.815066
9P	230418_hhG4ubiExwt_GCG_25C_wd5_40x_k_LS.tif (green)	3768	39.6	8	152.131	470.02
10A	230418_hhG4ubiExwt_GCG_25C_wd5_40x_L_LS.tif (green)	3896	40.435	8.985	157.33	486.047	1.02349
10P	230418_hhG4ubiExwt_GCG_25C_wd5_40x_L_LS.tif (green)	3792	41.385	10.442	159.66	473.108
11A	230418_hhG4ubiExwt_GCG_25C_wd6_40x_m_LS.tif (green)	4408	53.11	9.432	219.5	550.096	0.987253
11P	230418_hhG4ubiExwt_GCG_25C_wd6_40x_m_LS.tif (green)	3432	52.433	10.901	192.101	428.086
12A	230418_hhG4ubiExwt_GCG_25C_wd6_40x_n_LS.tif (green)	4104	44.439	9.566	144.316	512.13	0.849749
12P	230418_hhG4ubiExwt_GCG_25C_wd6_40x_n_LS.tif (green)	3088	37.762	11.796	134.255	384.985
	Gish isoI+Crb intra 24h
	Image code	Area	Mean	Min	Max	Length	P/A	Average P/A
1A	260418_hhG4ubiExwt_GCG_24h_wd1_40x_c_LS.tif (green)	3736	36.857	9.118	135.658	465.884	0.394769	0.405979
1P	260418_hhG4ubiExwt_GCG_24h_wd1_40x_c_LS.tif (green)	3752	14.55	4.528	51.875	468.095
2A	260418_hhG4ubiExwt_GCG_24h_wd1_40x_d_LS.tif (green)	4384	35.084	7.214	135.079	547.106	0.389038
2P	260418_hhG4ubiExwt_GCG_24h_wd1_40x_d_LS.tif (green)	3360	13.649	5.01	41.171	419.046
3A	260418_hhG4ubiExwt_GCG_24h_wd2_40x_h_LS.tif (green)	4320	35.951	6.957	155.424	539.058	0.654335
3P	260418_hhG4ubiExwt_GCG_24h_wd2_40x_h_LS.tif (green)	3832	23.524	5.338	152.989	478.182
4A	260418_hhG4ubiExwt_GCG_24h_wd2_40x_i_LS.tif (green)	4288	27.806	6.313	113.399	534.972	0.436345
4P	260418_hhG4ubiExwt_GCG_24h_wd2_40x_i_LS.tif (green)	3048	12.133	4.279	31.041	379.945
5A	260418_hhG4ubiExwt_GCG_24h_wd3_40x_n_LS.tif (green)	3848	33.61	7.704	111.245	479.98	0.375454
5P	260418_hhG4ubiExwt_GCG_24h_wd3_40x_n_LS.tif (green)	3696	12.619	4.781	29.831	461.082
6A	260418_hhG4ubiExwt_GCG_24h_wd3_40x_o_LS.tif (green)	4168	31.566	6.291	145.468	520.04	0.398118
6P	260418_hhG4ubiExwt_GCG_24h_wd3_40x_o_LS.tif (green)	3576	12.567	4.327	41.305	446.153
7A	260418_hhG4ubiExwt_GCG_24h_wd4_40x_q_LS.tif (green)	5048	35.325	6.311	171.343	630.025	0.385591
7P	260418_hhG4ubiExwt_GCG_24h_wd4_40x_q_LS.tif (green)	3448	13.621	4.695	33.382	430.023
8A	260418_hhG4ubiExwt_GCG_24h_wd4_40x_r_LS.tif (green)	4776	32.986	8.315	157.267	596.03	0.327108
8P	260418_hhG4ubiExwt_GCG_24h_wd4_40x_r_LS.tif (green)	3168	10.79	4.354	26.386	395.069
9A	260418_hhG4ubiExwt_GCG_24h_wd5_40x_s_LS.tif (green)	5400	34.416	7.293	136.075	674.04	0.339726
9P	260418_hhG4ubiExwt_GCG_24h_wd5_40x_s_LS.tif (green)	3416	11.692	4.384	35.182	426.056
10A	260418_hhG4ubiExwt_GCG_24h_wd5_40x_t_LS.tif (green)	4776	28.464	6.016	131.655	596.165	0.443156
10P	260418_hhG4ubiExwt_GCG_24h_wd5_40x_t_LS.tif (green)	3408	12.614	5.147	29.271	424.992
11A	260418_hhG4ubiExwt_GCG_24h_wd6_40x_x_LS.tif (green)	5008	37.246	5.364	178.222	625.126	0.369865
11P	260418_hhG4ubiExwt_GCG_24h_wd6_40x_x_LS.tif (green)	3024	13.776	5.228	36.106	377.023
12A	260418_hhG4ubiExwt_GCG_24h_wd6_40x_y_LS.tif (green)	5240	33.143	6.727	148.796	654.056	0.42202
12P	260418_hhG4ubiExwt_GCG_24h_wd6_40x_y_LS.tif (green)	2768	13.987	4.934	38.94	344.968
13A	260418_hhG4ubiExwt_GCG_24h_wd7_40x_z_LS.tif (green)	4728	34.957	7.126	192.941	589.935	0.389278
13P	260418_hhG4ubiExwt_GCG_24h_wd7_40x_z_LS.tif (green)	3352	13.608	4.736	37.91	417.989
14A	260418_hhG4ubiExwt_GCG_24h_wd7_40x_za_LS.tif (green)	5248	35.506	8.838	186.729	654.93	0.358897
14P	260418_hhG4ubiExwt_GCG_24h_wd7_40x_za_LS.tif (green)	3272	12.743	5.664	66.34	408.11
	Gish isoI+Crb intra 48h
	Image code	Area	Mean	Min	Max	Length	P/A	Average P/A
1A	300418_hhG4ubiExwt_GCG_48h_wd1_40x_c_LS.tif (green)	6120	29.661	6.856	121.065	764.075	0.401841	0.416333
1P	300418_hhG4ubiExwt_GCG_48h_wd1_40x_c_LS.tif (green)	2992	11.919	3.426	33.485	373.149
2A	300418_hhG4ubiExwt_GCG_48h_wd1_40x_d_LS.tif (green)	5296	28.676	6.334	112.919	661.109	0.431964
2P	300418_hhG4ubiExwt_GCG_48h_wd1_40x_d_LS.tif (green)	3064	12.387	3.796	38.162	381.919
3A	300418_hhG4ubiExwt_GCG_48h_wd2_40x_f_TS.tif (green)	4224	24.553	5.377	114.138	527.001	0.325296
3P	300418_hhG4ubiExwt_GCG_48h_wd2_40x_f_TS.tif (green)	3224	7.987	3.232	24.58	402.115
4A	300418_hhG4ubiExwt_GCG_48h_wd2_40x_g_TS.tif (green)	4000	20.28	4.4	76.145	499.163	0.493787
4P	300418_hhG4ubiExwt_GCG_48h_wd2_40x_g_TS.tif (green)	2872	10.014	4.024	30.859	357.873
5A	300418_hhG4ubiExwt_GCG_48h_wd3_40x_j_LS.tif (green)	6576	27.133	6.517	129.131	821.092	0.417204
5P	300418_hhG4ubiExwt_GCG_48h_wd3_40x_j_LS.tif (green)	2888	11.32	4.364	32.496	360.01
6A	300418_hhG4ubiExwt_GCG_48h_wd3_40x_k_LS.tif (green)	6280	27.737	5.625	92.775	784.172	0.347154
6P	300418_hhG4ubiExwt_GCG_48h_wd3_40x_k_LS.tif (green)	2568	9.629	3.475	30.245	320.003
7A	300418_hhG4ubiExwt_GCG_48h_wd4_40x_m_LS.tif (green)	4456	29.307	6.639	132.237	555.932	0.428328
7P	300418_hhG4ubiExwt_GCG_48h_wd4_40x_m_LS.tif (green)	3888	12.553	3.361	44.334	485.024
8A	300418_hhG4ubiExwt_GCG_48h_wd4_40x_n_LS.tif (green)	4920	26.4	4.998	99.055	614.143	0.504432
8P	300418_hhG4ubiExwt_GCG_48h_wd4_40x_n_LS.tif (green)	3080	13.317	4.07	79.806	384.129
9A	300418_hhG4ubiExwt_GCG_48h_wd5_40x_o_LS.tif (green)	5336	35.406	7.496	142.039	665.973	0.408349
9P	300418_hhG4ubiExwt_GCG_48h_wd5_40x_o_LS.tif (green)	3072	14.458	4.138	47.81	383.083
10A	300418_hhG4ubiExwt_GCG_48h_wd5_40x_p_LS.tif (green)	5624	29.223	6.351	141.085	702.16	0.395887
10P	300418_hhG4ubiExwt_GCG_48h_wd5_40x_p_LS.tif (green)	2856	11.569	4.205	36.189	356.011
11A	300418_hhG4ubiExwt_GCG_48h_wd6_40x_q_LS.tif (green)	4552	34.184	7.113	193.176	568.045	0.471741
11P	300418_hhG4ubiExwt_GCG_48h_wd6_40x_q_LS.tif (green)	3720	16.126	4.653	63.928	463.999
12A	300418_hhG4ubiExwt_GCG_48h_wd6_40x_r_LS.tif (green)	5008	30.869	6.734	121.486	624.975	0.376948
12P	300418_hhG4ubiExwt_GCG_48h_wd6_40x_r_LS.tif (green)	3232	11.636	4.22	48.346	403.125
13A	300418_hhG4ubiExwt_GCG_48h_wd7_40x_s_LS.tif (green)	5096	36.176	6.389	127.652	636.03	0.365933
13P	300418_hhG4ubiExwt_GCG_48h_wd7_40x_s_LS.tif (green)	3288	13.238	4.642	49.362	410.065
14A	300418_hhG4ubiExwt_GCG_48h_wd7_40x_t_LS.tif (green)	4656	33.184	5.708	139.626	581.067	0.4598
14P	300418_hhG4ubiExwt_GCG_48h_wd7_40x_t_LS.tif (green)	3248	15.258	4.254	82.459	405.022
