# Supplementary material for: Casein kinase 1 family proteins promote Slimb-dependent Expanded degradation
Source: eLife. 2019 Sep 30;8:e46592. doi: 10.7554/eLife.46592 (PMC6768662; doi:10.7554/eLife.46592)
Supplement: Figure 7—source data 1. [file elife-46592-fig7-data1.xlsx]

## Sheet: Figure 7H
	Fulford, Holder et al. - Source data Figure 7, panel H
	Quantifcation of exLacZ in hh>GFP, CK1 wing discs (25 C)
	Mean grey value of ex-lacZ measured in P compartment and A compartment using ImageJ
	Compiled results of P/A ratio of ex-lacZ levels	wiso	CkIalpha	Gish isoI
		1.31738	1.68843	1.33867
		1.18548	1.67198	1.35372
		1.35929	1.82487	1.48105
		1.26258	1.97855	1.02851
		1.16476	1.85026	1.36222
		1.15829	1.75311	1.34055
		0.992006	1.81574	1.22588
		1.33627	1.97716	1.17351
		1.24083
		1.2602
	Individual results of ex-lacZ quantification
	Quantification images hhG4, UAS-GFP x wiso (25C)
	Image code	Area	Mean	Min	Max	P/A	average
1P	MAX_271117_exLacZ_wiso_25C_wd1_40x_b_zstackczi.czi:3	14073.3	26408.4	9282	65535	1.31738	1.22771
1A	MAX_271117_exLacZ_wiso_25C_wd1_40x_b_zstackczi.czi:3	18291.8	20046.1	7210	65535
2P	MAX_271117_exLacZ_wiso_25C_wd2_40x_d_zstack.czi:3	12046.1	24041.8	6972	65535	1.18548
2A	MAX_271117_exLacZ_wiso_25C_wd2_40x_d_zstack.czi:3	15744.3	20280.2	6530	65535
3P	MAX_271117_exLacZ_wiso_25C_wd3_40x_e_zstack.czi:3	15122.9	27121.8	9224	65535	1.35929
3A	MAX_271117_exLacZ_wiso_25C_wd3_40x_e_zstack.czi:3	19156.1	19952.8	6801	65535
4P	MAX_271117_exLacZ_wiso_25C_wd4_40x_f_zstack.czi:3	10740	33931.5	10974	65535	1.26258
4A	MAX_271117_exLacZ_wiso_25C_wd4_40x_f_zstack.czi:3	14873.1	26874.7	8992	65535
5P	MAX_271117_exLacZ_wiso_25C_wd5_40x_g_zstack.czi:3	13135.3	21534.7	7159	65535	1.16476
5A	MAX_271117_exLacZ_wiso_25C_wd5_40x_g_zstack.czi:3	13708.8	18488.5	6757	65535
6P	MAX_271117_exLacZ_wiso_25C_wd6_40x_h_zstack.czi:3	17044.7	22521.9	7461	65535	1.15829
6A	MAX_271117_exLacZ_wiso_25C_wd6_40x_h_zstack.czi:3	17998.2	19444	6470	65535
7P	MAX_271117_exLacZ_wiso_25C_wd7_40x_i_zstack.czi:3	11381.1	19159.1	6872	65535	0.992006
7A	MAX_271117_exLacZ_wiso_25C_wd7_40x_i_zstack.czi:3	14747	19313.5	6152	65535
8P	MAX_271117_exLacZ_wiso_25C_wd8_40x_j_zstack.czi:3	12157.1	33425.9	10775	65535	1.33627
8A	MAX_271117_exLacZ_wiso_25C_wd8_40x_j_zstack.czi:3	19468.8	25014.4	7951	65535
9P	MAX_271117_exLacZ_wiso_25C_wd9_40x_k_zstack.czi:3	13391.6	30134.7	9884	65535	1.24083
9A	MAX_271117_exLacZ_wiso_25C_wd9_40x_k_zstack.czi:3	16492.9	24285.9	7326	65535
10P	MAX_271117_exLacZ_wiso_25C_wd10_40x_L_zstack.czi:3	15317.2	28286.6	9764	65535	1.2602
10A	MAX_271117_exLacZ_wiso_25C_wd10_40x_L_zstack.czi:3	19354.5	22446.1	7148	65535
	Quantification images hhG4, UAS-GFP x UAS-CkIalpha (25C)
	Image code	Area	Mean	Min	Max	P/A	average
1P	MAX_271117_exLacZ_C1M_25C_wd1_40x_a_zstack.czi:3	15061.1	45319	12024	65535	1.68843	1.82001
1A	MAX_271117_exLacZ_C1M_25C_wd1_40x_a_zstack.czi:3	18255.9	26840.9	7441	65535
2P	MAX_271117_exLacZ_C1M_25C_wd2_40x_c_zstack.czi:3	12653.9	28923.2	5658	65535	1.67198
2A	MAX_271117_exLacZ_C1M_25C_wd2_40x_c_zstack.czi:3	13725	17298.8	5317	65535
3P	MAX_271117_exLacZ_C1M_25C_wd3_40x_d_zstack.czi:3	13431.1	35904.9	8250	65535	1.82487
3A	MAX_271117_exLacZ_C1M_25C_wd3_40x_d_zstack.czi:3	15081.7	19675.3	5683	65535
4P	MAX_271117_exLacZ_C1M_25C_wd4_40x_e_zstack.czi:3	17658.9	38227.5	9085	65535	1.97855
4A	MAX_271117_exLacZ_C1M_25C_wd4_40x_e_zstack.czi:3	16953.3	19320.9	6166	65535
5P	MAX_271117_exLacZ_C1M_25C_wd5_40x_f_zstack.czi:3	13759.2	37453.4	8867	65535	1.85026
5A	MAX_271117_exLacZ_C1M_25C_wd5_40x_f_zstack.czi:3	14618.6	20242.3	5980	65535
6P	MAX_271117_exLacZ_C1M_25C_wd6_40x_g_zstack.czi:3	15812.5	39595.7	9925	65535	1.75311
6A	MAX_271117_exLacZ_C1M_25C_wd6_40x_g_zstack.czi:3	16663.5	22586	6671	65535
7P	MAX_271117_exLacZ_C1M_25C_wd7_40x_h_zstack.czi:3	11986.1	38944.2	9434	65535	1.81574
7A	MAX_271117_exLacZ_C1M_25C_wd7_40x_h_zstack.czi:3	14764.8	21448.1	6184	65535
8P	MAX_271117_exLacZ_C1M_25C_wd8_40x_i_zstack.czi:3	11491	33312.9	7104	65535	1.97716
8A	MAX_271117_exLacZ_C1M_25C_wd8_40x_i_zstack.czi:3	15184.7	16848.8	5623	65535
	Quantification images hhG4, UAS-GFP x UAS-Gish isoI (25C)
	Image code	Area	Mean	Min	Max	P/A	average
1P	MAX_271117_exLacZ_I2M_25C_wd1_40x_a_zstack.czi:3	12184.7	27605.2	8586	65535	1.33867	1.28801
1A	MAX_271117_exLacZ_I2M_25C_wd1_40x_a_zstack.czi:3	16800.8	20621.3	6902	65535
2P	MAX_271117_exLacZ_I2M_25C_wd2_40x_c_zstack.czi:3	11760.3	27952.7	8219	65535	1.35372
2A	MAX_271117_exLacZ_I2M_25C_wd2_40x_c_zstack.czi:3	15615.8	20648.7	7178	65535
3P	MAX_271117_exLacZ_I2M_25C_wd3_40x_d_zstack.czi:3	16816.6	35951.3	10535	65535	1.48105
3A	MAX_271117_exLacZ_I2M_25C_wd3_40x_d_zstack.czi:3	20469.6	24274.2	8136	65535
4P	MAX_271117_exLacZ_I2M_25C_wd4_40x_e_zstack.czi:3	5843.42	28896.4	8314	65535	1.02851	DEFORMED
4A	MAX_271117_exLacZ_I2M_25C_wd4_40x_e_zstack.czi:3	11069.5	28095.4	8448	65535
5P	MAX_271117_exLacZ_I2M_25C_wd5_40x_f_zstack.czi:3	14694.2	35964.1	11172	65535	1.36222
5A	MAX_271117_exLacZ_I2M_25C_wd5_40x_f_zstack.czi:3	20730	26401.2	8443	65535
6P	MAX_271117_exLacZ_I2M_25C_wd6_40x_g_zstack.czi:3	9699.85	34414.2	8956	65535	1.34055
6A	MAX_271117_exLacZ_I2M_25C_wd6_40x_g_zstack.czi:3	14067	25671.8	7422	65535
7P	MAX_271117_exLacZ_I2M_25C_wd7_40x_h_zstack.czi:3	10375.3	37851.2	10654	65535	1.22588
7A	MAX_271117_exLacZ_I2M_25C_wd7_40x_h_zstack.czi:3	15574.9	30876.7	7895	65535
8P	MAX_271117_exLacZ_I2M_25C_wd8_40x_i_zstack.czi:3	7987.01	31389.1	9879	65535	1.17351
8A	MAX_271117_exLacZ_I2M_25C_wd8_40x_i_zstack.czi:3	13550.8	26748	8216	65535
